# Supplementary material for: In vivo base editing by a single i.v. vector injection for treatment of hemoglobinopathies
Source: JCI Insight. 2022 Oct 10;7(19):e162939. doi: 10.1172/jci.insight.162939 (PMC9675455; doi:10.1172/jci.insight.162939)
Supplement: Supplemental table 1 [file jciinsight-7-162939-s058.xlsx]

## Sheet: Table S1, mOTS, CIRCLE-Seq
Table S1. Potential off-target sites identified by CIRCLE-Seq. Genomic DNA from CD46/β-YAC naive mice was cleaved with recombinant SpCas9 plus sgHBG#2 RNA for CIRCLE-Seq. The top 20 sites were further analyzed by amlicon deep sequencing. Primers used for PCR and amplicon reference sequences used for analyses were listed.
ID	Chromosome	Start	End	Genomic Coordinate	Nuclease_Read_Count	Strand	NCBI annotation	Control_Read_Count	Site_Sequence	Site_Substitution_Number	Site_Sequence_Gaps_Allowed	Forward primer for amplicon NGS (5' to 3')	Reverse primer for amplicon NGS (5' to 3')	Amplicon ref seq (5' to 3')	Amplicon size (bp)	Target_site	Full_Name	Target_Sequence	Realigned_Target_Sequence
mOTS1	chr6	24552029	24552052	chr6:24552029-24552052	678	+	Intron (Ankyrin repeat and SOCS box-containing 15)	0	ACCTACCAATGGCCTTGACAGTG	6	CCT-ACCAATGGCCTTGACAGTG	TTTCGTTATGCCCAAGACAGAG	AAATAGGATCAGCGTGCCAGTT	TTTCGTTATGCCCAAGACAGAGTCATGGCAGGTGGAGCAACAAACTTGGTTGTAATCACGAGTGAACCTACAAGACAGTTCATGAAAAATGTGAGGGTTTTTAATCCTTGTTTTGGGAAAAAGGGAAAGCCATGACTTCCTGACAGAGAAGTTAGCACAGTTCAAGGAACGCTCTGAGGGGTATCATGAACCTACCAATGGCCTTGACAGTGGGGCATCAGTGCAGATGGGAGGTAGTTTAGAGAATCTGATGCAAGGAGACACCCTGCCCTGGTACTCTCTCCTTAACTGTGCCTTGCAACATCATCCCAACCTCCTGACTACTTCAGTCAGGCACCAACTGGCACGCTGATCCTATTT	360	HBG	HBG_HBG_chr6:24552029-24552052_678	CTTGACCAATAGCCTTGACANGG	CTTGACCAATAGCCTTGACANGG
mOTS2	chr15	31149202	31149225	chr15:31149202-31149225	558	+	Intergenic	0	GATGACCAATACCAATGACAGGG	5		CCAATGTGCTCAATGCTCTCTA	CAACAAGGACACTCCATGTTAA	CCAATGTGCTCAATGCTCTCTAAAAGCCCGCCAGGAGTCTCCGAAGACTAAGGAGAAAGCTTGTCTCCTCAGCTCCAGCACGCACCACAGGCAGCTCGGTTCTGCATCCATTGCTTGGACATTGATGACCAATACCAATGACAGGGAACCTAACAAGATGCACAGAGACGAAACATCCCTCTTAGGAAGGGCTGCCTGGAGTCATGCTCCTGTTGTTTGTGCAGTGGTGTGGGGTCTAGCATGGCTTGTTAACATGGAGTGTCCTTGTTG	270	HBG	HBG_HBG_chr15:31149202-31149225_558	CTTGACCAATAGCCTTGACANGG	none
mOTS3	chr14	8901207	8901230	chr14:8901207-8901230	520	-	Intergenic	0	CATGACCAAATGCCTTGACAGGA	4		CAGGTCACTTTTCAGGGATAAGAG	ATAGGGTAGGAAAGATGAGGATGA	CAGGTCACTTTTCAGGGATAAGAGCCCTGATTTTGCTCAACACAATGATGCCCCATTTGGTCTACAGATACCAGTAGCATCCTCACATGGCCACCAGTATCCTTTAAGCCTTTAATAGTGGGCAAAAGACATCTACCAGCTGCCGTGACAAGAAATACCAAGCCATGACCAAATGCCTTGACAGGAAACACCAACCCAAGAAAAACAAAAAATGTTAGCTGTGAAGTTTCTGAATGAGCTTAGCCCGTGCTCACAAAAAGGACAGACATTTTGTCTTATTTTACACCAACTTTCATCCTCATCTTTCCTACCCTAT	316	HBG	HBG_HBG_chr14:8901207-8901230_520	CTTGACCAATAGCCTTGACANGG	none
mOTS4	chr1	64108956	64108978	chr1:64108956-64108978	474	-	Intron (Kruppel-like factor 7)	0			ATTAACCAATA-CCTAGACATGG	CAGACAGGAAAAGTTAGGCTCACA	TCTAGGTTAAGGTGTTCTCATCCC	CAGACAGGAAAAGTTAGGCTCACACAGCAGCTACTTCACTGTGTGTCTGCTGTAAACTATATGATTTAATGTCTAAGCTCATAGTTCCTTCCAGATACTATTCAAAGGAAAAGGTTTTAGAAAAGGCTGTTCCATGTCTAGGTATTGGTTAATACAATAAGACAATGTCTAAGCTTACAAGTATTGAAAGTCTAAATCCAGAGGAAAGCACTATCCCGAGCACTGTGCAGTGGCTTGACATCTTCCCAGGACAGTCCATGAAGTGAAGGAGGGATGAGAACACCTTAACCTAGA	294	HBG	HBG_HBG_chr1:64108956-64108978_474	CTTGACCAATAGCCTTGACANGG	CTTGACCAATAGCCTTGACANGG
mOTS5	chr13	100212773	100212796	chr13:100212773-100212796	434	+	Exon (NLR family, apoptosis inhibitory protein 5)	0	ATTGACCCAGAGCCTTGACAGTG	4		GGATAACAGGAGAGAATGGGACTA	ATCACAAGATTACCGAGGAAGGAT	GGATAACAGGAGAGAATGGGACTATCAATTTCCAGAAGATAATCAAGCGTTTAGACTGGGGATGTCTTTCCTTCACATCATTAATCACTTTCATGTCCTCTTCATCCAGGAGCCAACTGAGCATGTGCAGTCTGATGAGGCTGGGCAGTCGGGACACACATTGACCCAGAGCCTTGACAGTGGTGGCCTGAACTTGAATGCGTCCTGGGATATTCCTGCAGATGTTCAGCTCTTGTAGGTTTGGCAAGTTGTCCAGGGCTTGAAAGAAATTTCTATATCCTTCCTCGGTAATCTTGTGAT	300	HBG	HBG_HBG_chr13:100212773-100212796_434	CTTGACCAATAGCCTTGACANGG	none
mOTS6	chr13	100340304	100340327	chr13:100340304-100340327	430	+	Exon (NLR family, apoptosis inhibitory protein 3)	0	ATTGACCCAGAGCCTTGACAGTG	4		TTTCCAGAAGATAATCAAGCGTTT	CAAAATTACCCAGGAAGGATACAG	TTTCCAGAAGATAATCAAGCGTTTGGACTGAGGGTGTCTTTCCTTCACATCATTAATCACTTTCATGTCCTCTTCATCCAGGAGCCAACTGAGCATGTACAGCCTAGTGAGGCTGGGCAGTCGGGACACACATTGACCCAGAGCCTTGACAGTGGTGGCCTGAACTTGAATGCATTCTGATATATGTCTGCTGATGTTCAGCTCTTGCAAGTTTGGCAGGTTGTCCAGGGCTTGAAAGAAATTTCTGTATCCTTCCTGGGTAATTTTG	268	HBG	HBG_HBG_chr13:100340304-100340327_430	CTTGACCAATAGCCTTGACANGG	none
mOTS7	chr15	34220561	34220584	chr15:34220561-34220584	394	-	Intergenic	0	GTAGAACAATAGCCTTAACAAGG	4		AAACCGCCAGCATCATGTTGTAC	TGCCTGGACTTGCCCAGTTATTA	AAACCGCCAGCATCATGTTGTACCTGTGCAGCTGTGCAGCTCTCACGATGGTCGTGGCTTATTTTCAGGTGTATGAGGAAGTCAGGTGCAAGTCATAAGACTTAGCTGCAGTCCCTGGCGCCTTCTTGGGACTGCTGCCACACCCGCTCCTCACAGCTAAGACTACCTTGTTAAGGCTATTGTTCTACTGTAACAACCCTGGTAACTGCAGCACTTCTGGGAGGTGGTCTCCATGGTCTCTCAAGTGTGTTGATGTAGACTTCCAAGTGAGAAGGCTAGCTTGACTCCATGACAGGCTTCAAATTGTCAGTTTAGGAGACTAGGCCTAATAACTGGGCAAGTCCAGGCA	349	HBG	HBG_HBG_chr15:34220561-34220584_394	CTTGACCAATAGCCTTGACANGG	none
mOTS8	chr16	89651165	89651188	chr16:89651165-89651188	384	+	Intron (Gm35500)	0	AGTGACCAATAACCTTAACCAGG	5		TTTTTCAAAAGTTCCCCCAG	TGTTCACCCTCTTCCCCAGC	TTTTTCAAAAGTTCCCCCAGGTAGATCTAATTTTGCAGGGATGGTTAAGAGCAGCGATACAGTGACAATACAAAAAATATTATCTCAGAAAAAGAAGTTCTTCTATAGCCACATTTGCTGGAGCTGAACAACTCGTTCTCTCTGCCTACCGGAGATAAGCTGGGAGTGATAGAGCCCAGGATGGCCACCTGGTAAAGTGACCAATAACCTTAACCAGGTGTGAAGAAGCAAAGGGTTACACTCAAACTTCTGCATATGAGGATGTTTGGTGGGATCTCAAGTCAGAGCAGACTTGTCAACAAGATGACACAGACAGGAGACAAAGTGCTGGACATACAACTGTGGGAGAGGGCAGGGCTGGGGAAGAGGGTGAACA	376	HBG	HBG_HBG_chr16:89651165-89651188_384	CTTGACCAATAGCCTTGACANGG	none
mOTS9	chr7	138545683	138545706	chr7:138545683-138545706	384	-	Intron (Gm30751; XR_378599.1)	0	ATTGGCTAATAGCCTTGACATGA	4		GGGGATAACACTCAAAGTTTTTCTCT	CATTGTCTCAAGTTTTATATCTGCTC	GGGGATAACACTCAAAGTTTTTCTCTAGTGTACAAATGCATGCCTATGCGCACACACTCACATGCATAGACATATACACGCAGAGACTCATAAAATGTGATACACAGCACTAATGGTTTTAATATAGCCAACACCATAATGTGTACCTTGTTATAAAAGCAAACAGATGTTTCATGTCAAGGCTATTAGCCAATAATCCTTCTTCTTTCCCTCCAAGATTAATTTAAAGAAATTGAGTATAAATAAAAAGAGCCAAATAAGAAAAAGTCTAAATGCTTTCTTTATAAAAATAAAGATCAATATAGATTATACTTAAACATTTGATAGGTTTTTTTTAACATAGAGCAGATATAAAACTTGAGACAATG	368	HBG	HBG_HBG_chr7:138545683-138545706_384	CTTGACCAATAGCCTTGACANGG	none
mOTS10	chr10	103864914	103864938	chr10:103864914-103864938	378	+	Intergenic	0			AGTGACCAATATCCTTTGACAGGG	AAGAAGCACAGGGCAAGAAAG	CAATGATCATGGGTTAAAGGC	AAGAAGCACAGGGCAAGAAAGAAACCCAATGCAACACTTAGAGTGACTGCTCTAATATTAATCCAGAAATGACTAGTAGTGCAAAGCTGAATTACTCTTGAGAAAGGAAAGTGGAACGGACAAGACAGGCACTTAAGGTACACTGCCAGTGACCAATATCCTTTGACAGGGAACCACCTAATATTCAGTGAAGCTATGACCTACTTAAGTTGCTAATTTATTGTGGCAGACATATTCTTTGTGATCCAATGGGCTATCAAAATCTTCTTAAATAGCAACCATGCCTTTAACCCATGATCATTG	303	HBG	HBG_HBG_chr10:103864914-103864938_378	CTTGACCAATAGCCTTGACANGG	CTTGACCAATAGCCTT-GACANGG
mOTS11	chr11	61088658	61088680	chr11:61088658-61088680	378	-	Intergenic	0			AGTGGCCAATAGC-TTGACAGGG	GGGCTCTTAATTCTGATCTCTGT	GGGATTGGTTCTAATGCTTTGTC	GGGCTCTTAATTCTGATCTCTGTGCTTCTCTGTCATGACCCAGTTCATCCTACGCCCCTCTCATGGCTGACTCCCTTCTTCTTCCCCACTGCATTTCTTGCCTGGGAATCCTAACAATTCTGCCTCTTTCACCCTGTCAAGCTATTGGCCACTGGCTTTTTATTGATCAACCAAAAACCAACTGGAGACTGAGACCCTTGGCCTCTGGACACACTTTCCCATGTGATTTTGGGAGCCAAATTAAGACAAAGCATTAGAACCAATCCC	267	HBG	HBG_HBG_chr11:61088658-61088680_378	CTTGACCAATAGCCTTGACANGG	CTTGACCAATAGCCTTGACANGG
mOTS12	chr7	41961163	41961186	chr7:41961163-41961186	356	-	Exon (vomeronasal 2, receptor, pseudogene 57)	0	AGCAACCAATAGCCTTGACAAGA	5		AATTTAATTGGAATCACCAAACAA	CAGGCAACTCACCATCATAGACTG	AATTTAATTGGAATCACCAAACAATGATAAAGCTAAAATCCAAATGGATATCTCTATCCAGTAAATGAGAGCTGTGTTGTCAAATAAATTCCATATTATTTTTGGCCAAAGGGACCCCATGAGAACCCAAACAACCCCAGTTCTTGTCAAGGCTATTGGTTGCTCTACACAATAGCTGAAGGTAACAAGCCATAAAGCACTGAGTATAGAGAAGTAAACCTAGAACCTTTACCACCATTGACTAGTTTTCAGAGTACTCAGAGAAACTTAGAATACTACTAGAGGAAAAACGATAACACCACACAAATTTGAACACTTCAGTCTATGATGGTGAGTTGCCTG	342	HBG	HBG_HBG_chr7:41961163-41961186_356	CTTGACCAATAGCCTTGACANGG	none
mOTS13	chr6	145584801	145584824	chr6:145584801-145584824	342	-	Intron (lamin tail domain containing 1)	0	GTTGACCAAGAGCCCTGACAAGG	3		TTCCCCTTCCTCTTCCTATCCCAT	ACGACACCAGAGACCTGCTGATGT	TTCCCCTTCCTCTTCCTATCCCATAGCTGTGCATGGTGCTATCTTAAGTGATAGCTGTGCACTGTTACTCCTTAATGTTTCCATTTGCCGTTCCCTAATGACATGGGATGGTCAGCATCACTTCATTCGGTAGGATATGAACAAGTACTAGGGAACGAATAGCACGTGCGTCATCATCTGCGCCGAGTGGCAGCACCTTGTCAGGGCTCTTGGTCAACACTCTTCCAACAGCAAAGTGAGAGTCTTCCAAGCACAGCGTGTGTCTGAGGCATCTCAGTTCAAGGACCCATTGTAACATCAGCAGGTCTCTGGTGTCGT	318	HBG	HBG_HBG_chr6:145584801-145584824_342	CTTGACCAATAGCCTTGACANGG	none
mOTS14	chr13	100408973	100408996	chr13:100408973-100408996	328	+	Exon (NLR family, apoptosis inhibitory protein 1)	0	ATTGACCCAGAGCCTTGACAGTG	4		GGACAACAGGAGAGAACGGGACTA	ATCACAAGATTACCGAGGAAGGAT	GGACAACAGGAGAGAACGGGACTATCCATTTCCAGAAGATAATCAAGCGTTTGGACTGGGGGTGTCTTTCCTTCACATCATTAATCACTTTCATGTCCTCTTCATCCAGGAGCCAACTGAGCATGTGCAGCCTAGTGAGGCTGGGCAGTCGGGACACACATTGACCCAGAGCCTTGACAGTGGTGGCCTGAACTTGAATGCATTCTGGGATATGTCTGCAGATGTTCAGATTCTGCAAGTTTGGCAGGTTGTCCAGGGCTTGAAAGAAATTTCTATATCCTTCCTCGGTAATCTTGTGAT	300	HBG	HBG_HBG_chr13:100408973-100408996_328	CTTGACCAATAGCCTTGACANGG	none
mOTS15	chr13	35851524	35851547	chr13:35851524-35851547	310	-	Intron (chromodomain protein, Y chromosome-like)	0	TAATACCAATGGCCTTGACCTGG	6		ATTTGTTTTTCTTGCCCTTACA	TGATCAACTGGTCCCATGTCTG	ATTTGTTTTTCTTGCCCTTACACAACTGTTAATGAAACAGGATTATAGTGCCACAAGTGAGTGTCTGTCCCTCCTCCCGCCTCCATGTGTTGAGGTCAGGGCTGCTGGGACCTGTAGGACCCAGGCCTACCAGGTCAAGGCCATTGGTATTATGCTTTCAAGATGCATGGGAATCTCATCTCTTGCTTTCCCCTTTTGCTTCCTGACTGTGAAGTGAACACTGCCTGCCCCGTGTGTTCTCACCTTGGTGCGCTGCCCTGCCACAGCCCCCAGACATGGGACCAGTTGATCA	292	HBG	HBG_HBG_chr13:35851524-35851547_310	CTTGACCAATAGCCTTGACANGG	none
mOTS16	chr4	86605677	86605699	chr4:86605677-86605699	310	-	Exon (HAUS augmin-like complex, subunit 6)	0			TTTGACCAAAAAC-TTGACATGG	AGCCTTCTACCTCTCTCTGCCTCT	TGCCTTGGTCATGGTGTTTCTTTA	AGCCTTCTACCTCTCTCTGCCTCTCAACCCCTGGGATTACAGGCATGCCTGGAAGTTCTTCAAAACTGCATCTTCTATTTTACAAAGGAAATACTTACAGAAATCTCTTTTAACCATTCACAGCAATGTTTCCGGAATTCCATGTCAAGTTTTTGGTCAAATGGAGGCCAGCAATCTCTTGAAAAAATAGTAACAGCAGACTAATGAACACTTCTGTCTTAGTTTGGATTTTATTGCATAAAGAAACACCATGACCAAGGCA	262	HBG	HBG_HBG_chr4:86605677-86605699_310	CTTGACCAATAGCCTTGACANGG	CTTGACCAATAGCCTTGACANGG
mOTS17	chr7	137397027	137397050	chr7:137397027-137397050	309	-	Intron (9430038I01Rik)	0	TTAGACCAGTATCCTTGACAGGG	4	CTTAGACCAGTATCCTTGACAGGG	TGACTGACTTGTCTGAAGGCTGA	AGGAATTTTCTTGACTCCGATGT	TGACTGACTTGTCTGAAGGCTGAGGTTCTGAATTGACAAACCTAGGCTGTCCCTGTGTTTTTAAACTAGCTGGAGACAGAACTGAAAAATACAACTGTCAGAGCCCTAAAAGACAAAACACTGTATTGGGGAGATAGCAAAGCCTAAGAGAACCTTAACATACAATTATCCCTGTCAAGGATACTGGTCTAAGGGCAAGCATGCCATCAATGGAAGGATACTGAGAGCTGGGAAATAGGCATTCACGTTTATCACGTGACATTAAAATCATTACAACCAGGTGATGTTTGACATCGGAGTCAAGAAAATTCCT	313	HBG	HBG_HBG_chr7:137397027-137397050_309	CTTGACCAATAGCCTTGACANGG	CTT-GACCAATAGCCTTGACANGG
mOTS18	chr1	166249506	166249530	chr1:166249506-166249530	258	-	Intergenic	0			CTTGACCACTAGATCTTGACAGGG	CCCATATTCTTGGAGTGAGGTCA	ATCCCTGTGATGGAGCAATGTCT	CCCATATTCTTGGAGTGAGGTCATCAGATGATGTATTTTTGTAGCTCATGTCTATCCCTTGGGTTCTTTCTGTCTATGACTGGGACCAGGTAAGGTCTCTGAAAAAAAAATGCTTAGGCCTCTGAGCCAGAACCTTTTCCCCTGTCAAGATCTAGTGGTCAAGGCACTTTGGGCTTGTGACATCCAACCGGTCATACCCCCTTTCTTCTTTCTCTTTTGGGATGTCAGACATTGCTCCATCACAGGGAT	249	HBG	HBG_HBG_chr1:166249506-166249530_258	CTTGACCAATAGCCTTGACANGG	CTTGACCAATAGC-CTTGACANGG
mOTS19	chr16	77824588	77824611	chr16:77824588-77824611	248	-	Intergenic	0	CCATACCAATAGTCTTAACTTGG	6		TGTGAAAACAAAGAATAAAATCCA	AATGAATCCAGTATGGGCTCAAAT	TGTGAAAACAAAGAATAAAATCCATAATATGAAACAGAATATTCAGAAAGTGACCTGTATATATTACCGTGTATTTCAAAGCAATGACATTTCATGTCAGTGGGGAGAGTTACTTGTTTAAAAAAATGCCTCCAAGTTAAGACTATTGGTATGGTGTAATCCTAGCTTCTTGGGAGTCTGAAGCAGGACTCAAAAGTTGAAGGCCTGTTTGGAATACAGAATGAATTTGAGCCCATACTGGATTCATT	248	HBG	HBG_HBG_chr16:77824588-77824611_248	CTTGACCAATAGCCTTGACANGG	none
mOTS20	chr3	63837608	63837631	chr3:63837608-63837631	234	-	Intron (phospholipase C, eta 1)	0	CTTGACTGATAACCTTGACCAGG	4		GCAAGTCAGCCTATACAGTCCCTA	AGATGGTTTTAAGTTGTTGTCCGG	GCAAGTCAGCCTATACAGTCCCTATGGCAATCAATCAACTGTGAATGTAGAGCAAAAACAGCCATAGAAAATATGTTCACTATTAAACATGGCTATGTTCCAATAAAACTATTTATAAAATTGTCAGCTGGCCTAATTTGACTCACAGGACACTGTTAGCCTGCCTGGTCAAGGTTATCAGTCAAGCAATTGTACAAAGTGTAAAAGATGTGGGATGAATAGATAGTTCTGTGGTTAGGAATATTTGCTGCTCTTGTAGAGAACCCGGACAACAACTTAAAACCATCT	249	HBG	HBG_HBG_chr3:63837608-63837631_234	CTTGACCAATAGCCTTGACANGG	none
mOTS21	chr1	152735902	152735925	chr1:152735902-152735925	230	-		0	AGCAACCAATAGCCTTGACAGTA	6						HBG	HBG_HBG_chr1:152735902-152735925_230	CTTGACCAATAGCCTTGACANGG	none
mOTS22	chr2	157966598	157966621	chr2:157966598-157966621	210	+		0	GAAGATCAATATCCTTGACACAG	6						HBG	HBG_HBG_chr2:157966598-157966621_210	CTTGACCAATAGCCTTGACANGG	none
mOTS23	chr4	52174283	52174306	chr4:52174283-52174306	204	-		0	GGGGACTAATAGCCTTGACATAG	5						HBG	HBG_HBG_chr4:52174283-52174306_204	CTTGACCAATAGCCTTGACANGG	none
mOTS24	chr7	95489687	95489710	chr7:95489687-95489710	194	+		0	CAAGACAAATAGCTTTGACTGGG	5						HBG	HBG_HBG_chr7:95489687-95489710_194	CTTGACCAATAGCCTTGACANGG	none
mOTS25	chr1	64285756	64285779	chr1:64285756-64285779	192	-		0	CTGGACCAACAGTCTTGGCATGG	4						HBG	HBG_HBG_chr1:64285756-64285779_192	CTTGACCAATAGCCTTGACANGG	none
mOTS26	chr14	32910817	32910840	chr14:32910817-32910840	188	-		0	GGAGACCAATGGTCTTGACACAG	6						HBG	HBG_HBG_chr14:32910817-32910840_188	CTTGACCAATAGCCTTGACANGG	none
mOTS27	chr6	149255611	149255634	chr6:149255611-149255634	184	-		0	TCTTGCCAATATCCTTGACATGG	5	CTTG-CCAATATCCTTGACATGG					HBG	HBG_HBG_chr6:149255611-149255634_184	CTTGACCAATAGCCTTGACANGG	CTTGACCAATAGCCTTGACANGG
mOTS28	chr17	86692509	86692532	chr17:86692509-86692532	176	-		0	TTTAACCAATAGCTTTGACAAAG	4						HBG	HBG_HBG_chr17:86692509-86692532_176	CTTGACCAATAGCCTTGACANGG	none
mOTS29	chr12	82601641	82601664	chr12:82601641-82601664	166	+		0	CTAAACCAATAACCTTGACTCAG	5						HBG	HBG_HBG_chr12:82601641-82601664_166	CTTGACCAATAGCCTTGACANGG	none
mOTS30	chr1	95124878	95124901	chr1:95124878-95124901	152	-		0	CAGGAACAATAGCCTTAACATAG	5						HBG	HBG_HBG_chr1:95124878-95124901_152	CTTGACCAATAGCCTTGACANGG	none
mOTS31	chr9	103451582	103451605	chr9:103451582-103451605	152	-		0	ATAGACCATCAGCCTTGACAGGA	5						HBG	HBG_HBG_chr9:103451582-103451605_152	CTTGACCAATAGCCTTGACANGG	none
mOTS32	chrX	40596688	40596710	chrX:40596688-40596710	148	+		0			TATGATCAATAGCCT-GACATGG					HBG	HBG_HBG_chrX:40596688-40596710_148	CTTGACCAATAGCCTTGACANGG	CTTGACCAATAGCCTTGACANGG
mOTS33	chr14	56876672	56876695	chr14:56876672-56876695	144	+		0	GATGACCAATAGCTAGGACAAGG	5						HBG	HBG_HBG_chr14:56876672-56876695_144	CTTGACCAATAGCCTTGACANGG	none
mOTS34	chr2	129513716	129513739	chr2:129513716-129513739	140	+		0	TATGACCAAAAGCTTTGACCAGG	5	CTATGACCAAAAGCTTTGACCAGG					HBG	HBG_HBG_chr2:129513716-129513739_140	CTTGACCAATAGCCTTGACANGG	CT-TGACCAATAGCCTTGACANGG
mOTS35	chr2	104503799	104503822	chr2:104503799-104503822	126	+		0	AATAACCAATAGCCTAAACACAG	6						HBG	HBG_HBG_chr2:104503799-104503822_126	CTTGACCAATAGCCTTGACANGG	none
mOTS36	chr2	158146531	158146554	chr2:158146531-158146554	118	+		0	TGTGACCAATACCCTAGACACAG	5						HBG	HBG_HBG_chr2:158146531-158146554_118	CTTGACCAATAGCCTTGACANGG	none
mOTS37	chr10	115590755	115590778	chr10:115590755-115590778	112	+		0	AATGAGCAATAGCATTGACTGGG	5						HBG	HBG_HBG_chr10:115590755-115590778_112	CTTGACCAATAGCCTTGACANGG	none
mOTS38	chr12	100624810	100624833	chr12:100624810-100624833	112	-		0	CATGACCAATAGTCTGAACATGG	4						HBG	HBG_HBG_chr12:100624810-100624833_112	CTTGACCAATAGCCTTGACANGG	none
mOTS39	chr5	36050609	36050632	chr5:36050609-36050632	108	+		0	AAGGACCATAAGCCTTGACACAG	6						HBG	HBG_HBG_chr5:36050609-36050632_108	CTTGACCAATAGCCTTGACANGG	none
mOTS40	chr11	10226829	10226852	chr11:10226829-10226852	106	-		0	CAAGACCACTAGCCTTGAGATGG	4						HBG	HBG_HBG_chr11:10226829-10226852_106	CTTGACCAATAGCCTTGACANGG	none
mOTS41	chr17	18051294	18051317	chr17:18051294-18051317	104	-		0	TATGACAAATACTCTTAACATGG	6						HBG	HBG_HBG_chr17:18051294-18051317_104	CTTGACCAATAGCCTTGACANGG	none
mOTS42	chr13	115745975	115745998	chr13:115745975-115745998	102	+		0	AGTGACCAATGTCCTTGACAGAG	5						HBG	HBG_HBG_chr13:115745975-115745998_102	CTTGACCAATAGCCTTGACANGG	none
mOTS43	chr7	42245604	42245627	chr7:42245604-42245627	100	+		0	AGTAACCAATAGCCTTGACAATG	4						HBG	HBG_HBG_chr7:42245604-42245627_100	CTTGACCAATAGCCTTGACANGG	none
mOTS44	chr19	3379902	3379925	chr19:3379902-3379925	98	-		0	TGTGACCAATATACTTGACAGAG	5	CTGTGACCAATATACTTGACAGAG					HBG	HBG_HBG_chr19:3379902-3379925_98	CTTGACCAATAGCCTTGACANGG	CT-TGACCAATAGCCTTGACANGG
mOTS45	chrX	67461072	67461095	chrX:67461072-67461095	98	-		0	GGGTACCAATAACCTTGACTAGG	6						HBG	HBG_HBG_chrX:67461072-67461095_98	CTTGACCAATAGCCTTGACANGG	none
mOTS46	chr8	106375383	106375406	chr8:106375383-106375406	96	-		0	ACAAACCAACAACCTTGACATGG	6						HBG	HBG_HBG_chr8:106375383-106375406_96	CTTGACCAATAGCCTTGACANGG	none
mOTS47	chr13	94768436	94768459	chr13:94768436-94768459	94	-		0	CCTGACCAACAGCCTTGACGGGA	4	CCTGACCAACAGCCTTGAC-GGG					HBG	HBG_HBG_chr13:94768436-94768459_94	CTTGACCAATAGCCTTGACANGG	CTTGACCAATAGCCTTGACANGG
mOTS48	chr5	112307057	112307080	chr5:112307057-112307080	94	+		0	TGAGACCAATAGTCTTGTCAGAG	6						HBG	HBG_HBG_chr5:112307057-112307080_94	CTTGACCAATAGCCTTGACANGG	none
mOTS49	chr14	31674401	31674423	chr14:31674401-31674423	92	-		0			GTTGGCCAATAGC-TAGACAGGG					HBG	HBG_HBG_chr14:31674401-31674423_92	CTTGACCAATAGCCTTGACANGG	CTTGACCAATAGCCTTGACANGG
mOTS50	chr5	77464698	77464721	chr5:77464698-77464721	92	-		0	AGTCACCAATAGTCTTGACAGGA	5						HBG	HBG_HBG_chr5:77464698-77464721_92	CTTGACCAATAGCCTTGACANGG	none
mOTS51	chr7	117480994	117481017	chr7:117480994-117481017	84	-		0	GTAGTCCAATAGCCTTGACCAAG	5						HBG	HBG_HBG_chr7:117480994-117481017_84	CTTGACCAATAGCCTTGACANGG	none
mOTS52	chr15	79849977	79850000	chr15:79849977-79850000	82	+		0	ATTAGCCAATAGCCTTGCAAGGC	6	ATTAGCCAATAGCCTTG-CAAGG					HBG	HBG_HBG_chr15:79849977-79850000_82	CTTGACCAATAGCCTTGACANGG	CTTGACCAATAGCCTTGACANGG
mOTS53	chr9	83353498	83353521	chr9:83353498-83353521	80	+		0	CTTGAACAAACGCCTTGACAGAG	4						HBG	HBG_HBG_chr9:83353498-83353521_80	CTTGACCAATAGCCTTGACANGG	none
mOTS54	chr11	105077645	105077668	chr11:105077645-105077668	78	-		0	CTTGACCATGAACCTTGACAAAG	4						HBG	HBG_HBG_chr11:105077645-105077668_78	CTTGACCAATAGCCTTGACANGG	none
mOTS55	chr5	31943729	31943752	chr5:31943729-31943752	78	+		0	ACTTGCCAATAGACTAGACAGGG	6	CTTG-CCAATAGACTAGACAGGG					HBG	HBG_HBG_chr5:31943729-31943752_78	CTTGACCAATAGCCTTGACANGG	CTTGACCAATAGCCTTGACANGG
mOTS56	chr1	30441787	30441810	chr1:30441787-30441810	76	+		0	AGTAACTAATAGCCTTGACAAGA	5						HBG	HBG_HBG_chr1:30441787-30441810_76	CTTGACCAATAGCCTTGACANGG	none
mOTS57	chr4	45598577	45598600	chr4:45598577-45598600	76	+		0	TATGACTAATAGCCTTCTCAAGG	5						HBG	HBG_HBG_chr4:45598577-45598600_76	CTTGACCAATAGCCTTGACANGG	none
mOTS58	chr6	95057537	95057560	chr6:95057537-95057560	76	+		0	GTTGACAAATAGCCTTGACTGGT	4	GTTGACAAATAGCCTTGAC-TGG					HBG	HBG_HBG_chr6:95057537-95057560_76	CTTGACCAATAGCCTTGACANGG	CTTGACCAATAGCCTTGACANGG
mOTS59	chr2	109580989	109581012	chr2:109580989-109581012	72	-		0	GGTTACCAATGACCTTGACAAGG	5	GTT-ACCAATGACCTTGACAAGG					HBG	HBG_HBG_chr2:109580989-109581012_72	CTTGACCAATAGCCTTGACANGG	CTTGACCAATAGCCTTGACANGG
mOTS60	chr5	76177378	76177401	chr5:76177378-76177401	70	+		0	TCTTGCCAATATCCTTGACGTGG	6	CTTG-CCAATATCCTTGACGTGG					HBG	HBG_HBG_chr5:76177378-76177401_70	CTTGACCAATAGCCTTGACANGG	CTTGACCAATAGCCTTGACANGG
mOTS61	chr17	36583976	36583999	chr17:36583976-36583999	68	-		0	GTAGATCAATAGCCAGGACATGG	5						HBG	HBG_HBG_chr17:36583976-36583999_68	CTTGACCAATAGCCTTGACANGG	none
mOTS62	chr15	74183352	74183375	chr15:74183352-74183375	66	+		0	CAATTCCAATAACTTTGACAGGG	6						HBG	HBG_HBG_chr15:74183352-74183375_66	CTTGACCAATAGCCTTGACANGG	none
mOTS63	chr2	54483837	54483860	chr2:54483837-54483860	64	+		0	GCTGACCAATAATTTTGACAAGG	5	CT-GACCAATAATTTTGACAAGG					HBG	HBG_HBG_chr2:54483837-54483860_64	CTTGACCAATAGCCTTGACANGG	CTTGACCAATAGCCTTGACANGG
mOTS64	chr2	153673864	153673887	chr2:153673864-153673887	62	+		0	ATAGAACAATGGCCTTGACACAG	5						HBG	HBG_HBG_chr2:153673864-153673887_62	CTTGACCAATAGCCTTGACANGG	none
mOTS65	chr13	59889965	59889988	chr13:59889965-59889988	60	+		0	AATGACCAATAGCCTTGTGGAAG	6						HBG	HBG_HBG_chr13:59889965-59889988_60	CTTGACCAATAGCCTTGACANGG	none
mOTS66	chr3	99290150	99290173	chr3:99290150-99290173	60	-		0	CTTGACCTATAACCTTGACCTAG	4						HBG	HBG_HBG_chr3:99290150-99290173_60	CTTGACCAATAGCCTTGACANGG	none
mOTS67	chr11	85670610	85670633	chr11:85670610-85670633	58	-		0	CCTGACCTAAACCTTTGACAAGG	5						HBG	HBG_HBG_chr11:85670610-85670633_58	CTTGACCAATAGCCTTGACANGG	none
mOTS68	chr1	44455261	44455284	chr1:44455261-44455284	56	-		0	GATGAACAATAGACTTGACAAAG	5						HBG	HBG_HBG_chr1:44455261-44455284_56	CTTGACCAATAGCCTTGACANGG	none
mOTS69	chr2	180861805	180861828	chr2:180861805-180861828	56	+		0	CAGTGGCAATAGCCTTGACAGAG	6						HBG	HBG_HBG_chr2:180861805-180861828_56	CTTGACCAATAGCCTTGACANGG	none
mOTS70	chr14	115811341	115811363	chr14:115811341-115811363	54	+		0			TGTGACCAA-AGGCTTGACATGG					HBG	HBG_HBG_chr14:115811341-115811363_54	CTTGACCAATAGCCTTGACANGG	CTTGACCAATAGCCTTGACANGG
mOTS71	chr14	71558408	71558431	chr14:71558408-71558431	54	-		0	GCTGAGCAATGGCCTTGACAAGG	4	CT-GAGCAATGGCCTTGACAAGG					HBG	HBG_HBG_chr14:71558408-71558431_54	CTTGACCAATAGCCTTGACANGG	CTTGACCAATAGCCTTGACANGG
mOTS72	chr1	123480597	123480621	chr1:123480597-123480621	54	-		0			TTTGAACAATAGCACTTGATAGGG					HBG	HBG_HBG_chr1:123480597-123480621_54	CTTGACCAATAGCCTTGACANGG	CTTGACCAATAGC-CTTGACANGG
mOTS73	chrX	127309471	127309494	chrX:127309471-127309494	54	-		0	AGCAACCAATAGCCTTGACAATG	5						HBG	HBG_HBG_chrX:127309471-127309494_54	CTTGACCAATAGCCTTGACANGG	none
mOTS74	chr15	25240889	25240912	chr15:25240889-25240912	52	+		0	CTATACCAATAGCCTTGGCAGAG	4						HBG	HBG_HBG_chr15:25240889-25240912_52	CTTGACCAATAGCCTTGACANGG	none
mOTS75	chr10	95693775	95693798	chr10:95693775-95693798	50	+		0	AGCCACCAATAGCCTTGACAATA	6						HBG	HBG_HBG_chr10:95693775-95693798_50	CTTGACCAATAGCCTTGACANGG	none
mOTS76	chr3	107744217	107744239	chr3:107744217-107744239	50	-		0			ATTGACCAATACTCT-GACAAGG					HBG	HBG_HBG_chr3:107744217-107744239_50	CTTGACCAATAGCCTTGACANGG	CTTGACCAATAGCCTTGACANGG
mOTS77	chr5	112090833	112090855	chr5:112090833-112090855	50	-		0			CCTGGCCAATAGTCTT-ACATGG					HBG	HBG_HBG_chr5:112090833-112090855_50	CTTGACCAATAGCCTTGACANGG	CTTGACCAATAGCCTTGACANGG
mOTS78	chr11	14584500	14584523	chr11:14584500-14584523	48	+		0	ACTGACCATAAACCTTGACAAAG	6						HBG	HBG_HBG_chr11:14584500-14584523_48	CTTGACCAATAGCCTTGACANGG	none
mOTS79	chr5	89862569	89862592	chr5:89862569-89862592	44	-		0	TATGAGAAATAGTCTTGACTGGG	6						HBG	HBG_HBG_chr5:89862569-89862592_44	CTTGACCAATAGCCTTGACANGG	none
mOTS80	chr7	57159953	57159976	chr7:57159953-57159976	44	+		0	AATGAACAGTAACCTTGACCTGG	6						HBG	HBG_HBG_chr7:57159953-57159976_44	CTTGACCAATAGCCTTGACANGG	none
mOTS81	chr9	30205212	30205235	chr9:30205212-30205235	42	+		0	ATTTACAAATAGCCTTGGACAGG	6	ATTTACAAATAGCCTTGGACAGGG					HBG	HBG_HBG_chr9:30205212-30205235_42	CTTGACCAATAGCCTTGACANGG	CTTGACCAATAGCCTTG-ACANGG
mOTS82	chr10	34230308	34230331	chr10:34230308-34230331	40	-		0	ACTAACCAACAGCCTGGACAGAG	6						HBG	HBG_HBG_chr10:34230308-34230331_40	CTTGACCAATAGCCTTGACANGG	none
mOTS83	chr14	9470896	9470918	chr14:9470896-9470918	40	-		0			CTTGGCCAAT-GTCTTGACTAGG					HBG	HBG_HBG_chr14:9470896-9470918_40	CTTGACCAATAGCCTTGACANGG	CTTGACCAATAGCCTTGACANGG
mOTS84	chr11	92762429	92762452	chr11:92762429-92762452	38	+		0	CTAGAGCAATACCCTTCACAAGG	4						HBG	HBG_HBG_chr11:92762429-92762452_38	CTTGACCAATAGCCTTGACANGG	none
mOTS85	chr18	41951285	41951308	chr18:41951285-41951308	38	-		0	TGTGACCTATAGCCTTGTCTCGG	5						HBG	HBG_HBG_chr18:41951285-41951308_38	CTTGACCAATAGCCTTGACANGG	none
mOTS86	chr1	152584309	152584331	chr1:152584309-152584331	36	+		0			CTTGTC-AATAGCCTTAACCTGG					HBG	HBG_HBG_chr1:152584309-152584331_36	CTTGACCAATAGCCTTGACANGG	CTTGACCAATAGCCTTGACANGG
mOTS87	chr1	187449703	187449726	chr1:187449703-187449726	36	-		0	TGTGACCAAAGGCCTTGACACGC	5	CTGTGACCAAAGGCCTTGACACGC					HBG	HBG_HBG_chr1:187449703-187449726_36	CTTGACCAATAGCCTTGACANGG	CT-TGACCAATAGCCTTGACANGG
mOTS88	chr5	47835020	47835043	chr5:47835020-47835043	36	-		0	TCTGACCAATACCCTAAACAGAG	6						HBG	HBG_HBG_chr5:47835020-47835043_36	CTTGACCAATAGCCTTGACANGG	none
mOTS89	chr7	49737283	49737305	chr7:49737283-49737305	36	-		0			CTTCACCAATAGCCTC-ACATGG					HBG	HBG_HBG_chr7:49737283-49737305_36	CTTGACCAATAGCCTTGACANGG	CTTGACCAATAGCCTTGACANGG
mOTS90	chr11	87234963	87234986	chr11:87234963-87234986	34	+		0	CATGATCAATAGCATTGCCAAGG	4						HBG	HBG_HBG_chr11:87234963-87234986_34	CTTGACCAATAGCCTTGACANGG	none
mOTS91	chr12	47023541	47023564	chr12:47023541-47023564	34	-		0	GATTGCCAATAGATTTGACATGG	6	ATTG-CCAATAGATTTGACATGG					HBG	HBG_HBG_chr12:47023541-47023564_34	CTTGACCAATAGCCTTGACANGG	CTTGACCAATAGCCTTGACANGG
mOTS92	chr13	86605494	86605517	chr13:86605494-86605517	34	+		0	AATAACCAATAACCTTGACAACG	5						HBG	HBG_HBG_chr13:86605494-86605517_34	CTTGACCAATAGCCTTGACANGG	none
mOTS93	chr14	106510003	106510026	chr14:106510003-106510026	34	-		0	AGGGACCAATAGCCTTAACAGTA	6						HBG	HBG_HBG_chr14:106510003-106510026_34	CTTGACCAATAGCCTTGACANGG	none
mOTS94	chr2	151964889	151964912	chr2:151964889-151964912	34	-		0	CTTGACCAAAGGCTTGACCAGGG	6	CTTGACCAA-AGGCTTGACCAGG					HBG	HBG_HBG_chr2:151964889-151964912_34	CTTGACCAATAGCCTTGACANGG	CTTGACCAATAGCCTTGACANGG
mOTS95	chrX	101343729	101343751	chrX:101343729-101343751	34	+		0			TTTCACCAATAACCT-GACATGG					HBG	HBG_HBG_chrX:101343729-101343751_34	CTTGACCAATAGCCTTGACANGG	CTTGACCAATAGCCTTGACANGG
mOTS96	chr14	108208344	108208367	chr14:108208344-108208367	32	-		0	AACAACCTATAGCCTTGACAAGA	6						HBG	HBG_HBG_chr14:108208344-108208367_32	CTTGACCAATAGCCTTGACANGG	none
mOTS97	chr3	116861734	116861757	chr3:116861734-116861757	32	-		0	CTTTACCAAGAGTCTTGACACAG	4						HBG	HBG_HBG_chr3:116861734-116861757_32	CTTGACCAATAGCCTTGACANGG	none
mOTS98	chr4	87092551	87092573	chr4:87092551-87092573	32	+		0			TCTGACCAATAGCCTT-ATATGG					HBG	HBG_HBG_chr4:87092551-87092573_32	CTTGACCAATAGCCTTGACANGG	CTTGACCAATAGCCTTGACANGG
mOTS99	chr5	79890540	79890563	chr5:79890540-79890563	32	+		0	GGGAACCAATAACCTTGACAAAG	6						HBG	HBG_HBG_chr5:79890540-79890563_32	CTTGACCAATAGCCTTGACANGG	none
mOTS100	chr7	94477583	94477606	chr7:94477583-94477606	32	+		0	AGAAACCAATAGCCTTGACAATA	6						HBG	HBG_HBG_chr7:94477583-94477606_32	CTTGACCAATAGCCTTGACANGG	none
mOTS101	chr10	108939287	108939310	chr10:108939287-108939310	30	+		0	TTAATGCAATAGCCTTGACTGGG	6						HBG	HBG_HBG_chr10:108939287-108939310_30	CTTGACCAATAGCCTTGACANGG	none
mOTS102	chr12	79228809	79228832	chr12:79228809-79228832	30	+		0	ATTAACTAATAGCTTTAACATGG	5						HBG	HBG_HBG_chr12:79228809-79228832_30	CTTGACCAATAGCCTTGACANGG	none
mOTS103	chr16	16876742	16876765	chr16:16876742-16876765	30	+		0	AGCAACCAATAGCCTTGACAACA	6						HBG	HBG_HBG_chr16:16876742-16876765_30	CTTGACCAATAGCCTTGACANGG	none
mOTS104	chr6	88143728	88143751	chr6:88143728-88143751	30	-		0	CTGCAACCAAAGCCTTGACTGGG	6						HBG	HBG_HBG_chr6:88143728-88143751_30	CTTGACCAATAGCCTTGACANGG	none
mOTS105	chr13	12258234	12258257	chr13:12258234-12258257	28	-		0	AACGACCAACAGCCTATACACGG	6						HBG	HBG_HBG_chr13:12258234-12258257_28	CTTGACCAATAGCCTTGACANGG	none
mOTS106	chr18	28940011	28940034	chr18:28940011-28940034	28	-		0	CATAACTAATACCCTTGACCTGG	5						HBG	HBG_HBG_chr18:28940011-28940034_28	CTTGACCAATAGCCTTGACANGG	none
mOTS107	chr1	118600176	118600198	chr1:118600176-118600198	28	-		0			CTGGGCCAA-ACCCTTGACAGGG					HBG	HBG_HBG_chr1:118600176-118600198_28	CTTGACCAATAGCCTTGACANGG	CTTGACCAATAGCCTTGACANGG
mOTS108	chr1	21571529	21571552	chr1:21571529-21571552	28	-		0	AGCAACCAATAGCCTTGACAATA	6						HBG	HBG_HBG_chr1:21571529-21571552_28	CTTGACCAATAGCCTTGACANGG	none
mOTS109	chr1	98847529	98847552	chr1:98847529-98847552	28	-		0	ACAGACCAATGGCCTAGATAAGG	6						HBG	HBG_HBG_chr1:98847529-98847552_28	CTTGACCAATAGCCTTGACANGG	none
mOTS110	chr2	90074419	90074442	chr2:90074419-90074442	28	-		0	AGGGACCAATATCCTTGAAATGG	5						HBG	HBG_HBG_chr2:90074419-90074442_28	CTTGACCAATAGCCTTGACANGG	none
mOTS111	chr6	112470476	112470499	chr6:112470476-112470499	28	+		0	CACAACCAATAGCCTTGACAATA	5						HBG	HBG_HBG_chr6:112470476-112470499_28	CTTGACCAATAGCCTTGACANGG	none
mOTS112	chr6	88150864	88150887	chr6:88150864-88150887	28	-		0	CTTGACACAGAGCCTTGACACAG	4						HBG	HBG_HBG_chr6:88150864-88150887_28	CTTGACCAATAGCCTTGACANGG	none
mOTS113	chr7	42006469	42006492	chr7:42006469-42006492	28	+		0	AGTGACCAATTGCCTTGACAATG	4						HBG	HBG_HBG_chr7:42006469-42006492_28	CTTGACCAATAGCCTTGACANGG	none
mOTS114	chr10	13946581	13946604	chr10:13946581-13946604	26	-		0	GCTGACCAAAAGCTTAGACAGAG	6						HBG	HBG_HBG_chr10:13946581-13946604_26	CTTGACCAATAGCCTTGACANGG	none
mOTS115	chr1	7669212	7669234	chr1:7669212-7669234	26	-		0			CAAGACCAA-AGCCTTGACATGG					HBG	HBG_HBG_chr1:7669212-7669234_26	CTTGACCAATAGCCTTGACANGG	CTTGACCAATAGCCTTGACANGG
mOTS116	chr5	36914104	36914127	chr5:36914104-36914127	26	-		0	TATGATCAATAACCTGGACAAAG	6						HBG	HBG_HBG_chr5:36914104-36914127_26	CTTGACCAATAGCCTTGACANGG	none
mOTS117	chr18	51609209	51609231	chr18:51609209-51609231	24	+		0			CTTGTC-AATAGCCTTGACAGAA					HBG	HBG_HBG_chr18:51609209-51609231_24	CTTGACCAATAGCCTTGACANGG	CTTGACCAATAGCCTTGACANGG
mOTS118	chr1	72300472	72300494	chr1:72300472-72300494	24	-		0			CTGGACCAC-AGCCTTGACACAG					HBG	HBG_HBG_chr1:72300472-72300494_24	CTTGACCAATAGCCTTGACANGG	CTTGACCAATAGCCTTGACANGG
mOTS119	chr2	90557133	90557156	chr2:90557133-90557156	24	-		0	TCTTACCAATAGCCTTGTCCAGG	5	CTT-ACCAATAGCCTTGTCCAGG					HBG	HBG_HBG_chr2:90557133-90557156_24	CTTGACCAATAGCCTTGACANGG	CTTGACCAATAGCCTTGACANGG
mOTS120	chr6	13923380	13923403	chr6:13923380-13923403	24	+		0	AGACACCAATAGCCTTGACAATA	6						HBG	HBG_HBG_chr6:13923380-13923403_24	CTTGACCAATAGCCTTGACANGG	none
mOTS121	KZ289085.1	126966	126989	KZ289085.1:126966-126989	22	-		0	AGGAACCAATAGCCTTGACAATA	6						HBG	HBG_HBG_KZ289085.1:126966-126989_22	CTTGACCAATAGCCTTGACANGG	none
mOTS122	chr15	59088508	59088531	chr15:59088508-59088531	22	+		0	AGTAACCAGTAGCCTTGATACAG	6						HBG	HBG_HBG_chr15:59088508-59088531_22	CTTGACCAATAGCCTTGACANGG	none
mOTS123	chr2	8562055	8562078	chr2:8562055-8562078	22	-		0	GAAGACGAAAAGCCTTGACAGTG	6						HBG	HBG_HBG_chr2:8562055-8562078_22	CTTGACCAATAGCCTTGACANGG	none
mOTS124	chr5	105536178	105536201	chr5:105536178-105536201	22	+		0	CTTCACCAATAGCCTTACATAGG	5	CTTCACCAATAGCCTT-ACATAG					HBG	HBG_HBG_chr5:105536178-105536201_22	CTTGACCAATAGCCTTGACANGG	CTTGACCAATAGCCTTGACANGG
mOTS125	chr8	57536115	57536138	chr8:57536115-57536138	22	+		0	ACTGCCCAATACCTTTGACAAGG	5	CT-GCCCAATACCTTTGACAAGG					HBG	HBG_HBG_chr8:57536115-57536138_22	CTTGACCAATAGCCTTGACANGG	CTTGACCAATAGCCTTGACANGG
mOTS126	chr10	60873690	60873713	chr10:60873690-60873713	20	-		0	GATGACCAATAGACTAGACACAG	5						HBG	HBG_HBG_chr10:60873690-60873713_20	CTTGACCAATAGCCTTGACANGG	none
mOTS127	chr11	32304533	32304556	chr11:32304533-32304556	20	-		0	TTTGGCCATTACCCTTGACATGG	4						HBG	HBG_HBG_chr11:32304533-32304556_20	CTTGACCAATAGCCTTGACANGG	none
mOTS128	chr12	116511496	116511519	chr12:116511496-116511519	20	-		0	TGTGACCAACAGGCCTGACAAGG	5	CTGTGACCAACAGGCCTGACAAGG					HBG	HBG_HBG_chr12:116511496-116511519_20	CTTGACCAATAGCCTTGACANGG	CT-TGACCAATAGCCTTGACANGG
mOTS129	chr15	12806651	12806674	chr15:12806651-12806674	20	-		0	AATAGCCAATAGCCTTGACAATA	6						HBG	HBG_HBG_chr15:12806651-12806674_20	CTTGACCAATAGCCTTGACANGG	none
mOTS130	chr18	42587089	42587112	chr18:42587089-42587112	20	-		0	AATAACCAATAGCCCTGACAAGA	5						HBG	HBG_HBG_chr18:42587089-42587112_20	CTTGACCAATAGCCTTGACANGG	none
mOTS131	chr19	32734175	32734197	chr19:32734175-32734197	20	-		0			CTTCACCAATGGCCTT-ACATGG					HBG	HBG_HBG_chr19:32734175-32734197_20	CTTGACCAATAGCCTTGACANGG	CTTGACCAATAGCCTTGACANGG
mOTS132	chr2	110885970	110885993	chr2:110885970-110885993	20	+		0	CTTGACAAGCAGCCTTGACAGAG	4						HBG	HBG_HBG_chr2:110885970-110885993_20	CTTGACCAATAGCCTTGACANGG	none
mOTS133	chr4	75076028	75076051	chr4:75076028-75076051	20	-		0	TTAAGCCAATAGCCTTGACTGTG	6						HBG	HBG_HBG_chr4:75076028-75076051_20	CTTGACCAATAGCCTTGACANGG	none
mOTS134	chr9	35288153	35288176	chr9:35288153-35288176	20	-		0	AGGGGCCAATACCCTTGACATAG	6						HBG	HBG_HBG_chr9:35288153-35288176_20	CTTGACCAATAGCCTTGACANGG	none
mOTS135	chr9	40188910	40188933	chr9:40188910-40188933	20	-		0	AAAGACCATCAGCATTGACAAGG	6						HBG	HBG_HBG_chr9:40188910-40188933_20	CTTGACCAATAGCCTTGACANGG	none
mOTS136	chr13	88281393	88281416	chr13:88281393-88281416	18	+		0	ATTGAACAATTTCCTTGACATGG	4						HBG	HBG_HBG_chr13:88281393-88281416_18	CTTGACCAATAGCCTTGACANGG	none
mOTS137	chr15	8075976	8075998	chr15:8075976-8075998	18	-		0			CTTCACCAATGGCCTT-ACATGG					HBG	HBG_HBG_chr15:8075976-8075998_18	CTTGACCAATAGCCTTGACANGG	CTTGACCAATAGCCTTGACANGG
mOTS138	chr3	53816424	53816447	chr3:53816424-53816447	18	+		0	CTTCACCAATGGCCTTAACACAG	4						HBG	HBG_HBG_chr3:53816424-53816447_18	CTTGACCAATAGCCTTGACANGG	none
mOTS139	chr6	141830531	141830555	chr6:141830531-141830555	18	-		0			ATTGACCAGTAGCTCTAGACATGG					HBG	HBG_HBG_chr6:141830531-141830555_18	CTTGACCAATAGCCTTGACANGG	CTTGACCAATAGC-CTTGACANGG
mOTS140	chr9	102342694	102342717	chr9:102342694-102342717	18	+		0	GATGCCCAATAGTCTCAACAGGG	6						HBG	HBG_HBG_chr9:102342694-102342717_18	CTTGACCAATAGCCTTGACANGG	none
mOTS141	chr11	121496552	121496575	chr11:121496552-121496575	16	-		0	CTTGACCACTAGCCTTGACCAAG	3						HBG	HBG_HBG_chr11:121496552-121496575_16	CTTGACCAATAGCCTTGACANGG	none
mOTS142	chr11	91587389	91587412	chr11:91587389-91587412	16	+		0	AGCAACCAATAGCCTTGACAATA	6						HBG	HBG_HBG_chr11:91587389-91587412_16	CTTGACCAATAGCCTTGACANGG	none
mOTS143	chr14	23962239	23962262	chr14:23962239-23962262	16	+		0	CCTAACCAATACTCTTGACAAGC	5						HBG	HBG_HBG_chr14:23962239-23962262_16	CTTGACCAATAGCCTTGACANGG	none
mOTS144	chr16	66152446	66152469	chr16:66152446-66152469	16	+		0	TCTGAGCAATAGCCTGGACATGA	5	CT-GAGCAATAGCCTGGACATGA					HBG	HBG_HBG_chr16:66152446-66152469_16	CTTGACCAATAGCCTTGACANGG	CTTGACCAATAGCCTTGACANGG
mOTS145	chr5	128173360	128173383	chr5:128173360-128173383	16	+		0	CTTGACCAATAGCCAGGATATGG	3						HBG	HBG_HBG_chr5:128173360-128173383_16	CTTGACCAATAGCCTTGACANGG	none
mOTS146	chr6	4875543	4875566	chr6:4875543-4875566	16	+		0	CTTGGCCAATGTCCAGGTCAAGG	6						HBG	HBG_HBG_chr6:4875543-4875566_16	CTTGACCAATAGCCTTGACANGG	none
mOTS147	chr7	143348797	143348820	chr7:143348797-143348820	16	+		0	CAGACCCAAGAGCCTTGACTGGG	6						HBG	HBG_HBG_chr7:143348797-143348820_16	CTTGACCAATAGCCTTGACANGG	none
mOTS148	chr8	106005042	106005065	chr8:106005042-106005065	16	+		0	ATGAATAAATAGCCTTGACAGTG	6						HBG	HBG_HBG_chr8:106005042-106005065_16	CTTGACCAATAGCCTTGACANGG	none
mOTS149	chr11	93357947	93357970	chr11:93357947-93357970	14	-		0	TCTGATCAATGGCCTTGCCAAGG	5	CTCTGATCAATGGCCTTGCCAAGG					HBG	HBG_HBG_chr11:93357947-93357970_14	CTTGACCAATAGCCTTGACANGG	CT-TGACCAATAGCCTTGACANGG
mOTS150	chr12	101109022	101109045	chr12:101109022-101109045	14	+		0	ATCTGACAATAGCCATGACAAGG	6	TCTGAC-AATAGCCATGACAAGG					HBG	HBG_HBG_chr12:101109022-101109045_14	CTTGACCAATAGCCTTGACANGG	CTTGACCAATAGCCTTGACANGG
mOTS151	chr13	69476434	69476458	chr13:69476434-69476458	14	-		0			CTTGATCCAATAGCCTAAACTTGG					HBG	HBG_HBG_chr13:69476434-69476458_14	CTTGACCAATAGCCTTGACANGG	CTTGA-CCAATAGCCTTGACANGG
mOTS152	chr13	72640313	72640336	chr13:72640313-72640336	14	-		0	CTCGACCAATACCCTTTGCAGGG	4						HBG	HBG_HBG_chr13:72640313-72640336_14	CTTGACCAATAGCCTTGACANGG	none
mOTS153	chr15	74227271	74227294	chr15:74227271-74227294	14	-		0	TATGACCATAAGTCTTCACATGG	6						HBG	HBG_HBG_chr15:74227271-74227294_14	CTTGACCAATAGCCTTGACANGG	none
mOTS154	chr16	14239780	14239803	chr16:14239780-14239803	14	+		0	CTCAACCATAGCCCTTGACATGG	6						HBG	HBG_HBG_chr16:14239780-14239803_14	CTTGACCAATAGCCTTGACANGG	none
mOTS155	chr16	83165510	83165533	chr16:83165510-83165533	14	+		0	AATGACTAATAACCATGACAGAG	6						HBG	HBG_HBG_chr16:83165510-83165533_14	CTTGACCAATAGCCTTGACANGG	none
mOTS156	chr18	22465588	22465611	chr18:22465588-22465611	14	-		0	AGACACCAGTAGCCTTGACAACG	6						HBG	HBG_HBG_chr18:22465588-22465611_14	CTTGACCAATAGCCTTGACANGG	none
mOTS157	chr18	61576883	61576906	chr18:61576883-61576906	14	+		0	GGTGACCACTAGCCTTATCAAGG	5						HBG	HBG_HBG_chr18:61576883-61576906_14	CTTGACCAATAGCCTTGACANGG	none
mOTS158	chr1	105919289	105919312	chr1:105919289-105919312	14	+		0	ATAGACCAATATCTTTGACAAAG	5						HBG	HBG_HBG_chr1:105919289-105919312_14	CTTGACCAATAGCCTTGACANGG	none
mOTS159	chr1	68138214	68138238	chr1:68138214-68138238	14	+		0			GTTGACCAAGAAGCCATGACAAGG					HBG	HBG_HBG_chr1:68138214-68138238_14	CTTGACCAATAGCCTTGACANGG	CTTGACCAATA-GCCTTGACANGG
mOTS160	chr2	53831063	53831085	chr2:53831063-53831085	14	-		0			CTTGACCTA-AGTTTTGACAGGG					HBG	HBG_HBG_chr2:53831063-53831085_14	CTTGACCAATAGCCTTGACANGG	CTTGACCAATAGCCTTGACANGG
mOTS161	chr3	108273086	108273109	chr3:108273086-108273109	14	+		0	AGAGACCAATAGCATTGCCAAGG	5						HBG	HBG_HBG_chr3:108273086-108273109_14	CTTGACCAATAGCCTTGACANGG	none
mOTS162	chr3	155725196	155725218	chr3:155725196-155725218	14	+		0			CTTG-CCAATAATCTTGACGTGG					HBG	HBG_HBG_chr3:155725196-155725218_14	CTTGACCAATAGCCTTGACANGG	CTTGACCAATAGCCTTGACANGG
mOTS163	chr7	71473167	71473190	chr7:71473167-71473190	14	-		0	TCTGACCAACAGTCTTAACAGGA	6						HBG	HBG_HBG_chr7:71473167-71473190_14	CTTGACCAATAGCCTTGACANGG	none
mOTS164	chr9	121203639	121203661	chr9:121203639-121203661	14	+		0			CCTGACCTA-AGCCTTGACTGGG					HBG	HBG_HBG_chr9:121203639-121203661_14	CTTGACCAATAGCCTTGACANGG	CTTGACCAATAGCCTTGACANGG
mOTS165	chrX	109678998	109679021	chrX:109678998-109679021	14	+		0	AACAATCAATAGCCTTGACAAGA	6						HBG	HBG_HBG_chrX:109678998-109679021_14	CTTGACCAATAGCCTTGACANGG	none
mOTS166	chr10	126504421	126504443	chr10:126504421-126504443	12	-		0			CTTGGCCA-TAACCCTGACATGG					HBG	HBG_HBG_chr10:126504421-126504443_12	CTTGACCAATAGCCTTGACANGG	CTTGACCAATAGCCTTGACANGG
mOTS167	chr10	73507102	73507125	chr10:73507102-73507125	12	+		0	CTTGACGAGTAGCCTTGACCAGA	4						HBG	HBG_HBG_chr10:73507102-73507125_12	CTTGACCAATAGCCTTGACANGG	none
mOTS168	chr11	28210524	28210547	chr11:28210524-28210547	12	-		0	AATGGCCATTGACCTTGACATGG	6						HBG	HBG_HBG_chr11:28210524-28210547_12	CTTGACCAATAGCCTTGACANGG	none
mOTS169	chr17	24611110	24611133	chr17:24611110-24611133	12	+		0	CTAAGACAATATCCTTGACTAGG	6						HBG	HBG_HBG_chr17:24611110-24611133_12	CTTGACCAATAGCCTTGACANGG	none
mOTS170	chr17	35000041	35000063	chr17:35000041-35000063	12	+		0			CGTTACCAAAAGCCT-GACATGG					HBG	HBG_HBG_chr17:35000041-35000063_12	CTTGACCAATAGCCTTGACANGG	CTTGACCAATAGCCTTGACANGG
mOTS171	chr18	20063963	20063985	chr18:20063963-20063985	12	-		0			CTTGATCAAGA-CCTTGACTTGG					HBG	HBG_HBG_chr18:20063963-20063985_12	CTTGACCAATAGCCTTGACANGG	CTTGACCAATAGCCTTGACANGG
mOTS172	chr18	47559674	47559697	chr18:47559674-47559697	12	+		0	ATTGAGCAAGAACCTTGACTGGG	5						HBG	HBG_HBG_chr18:47559674-47559697_12	CTTGACCAATAGCCTTGACANGG	none
mOTS173	chr1	12892443	12892466	chr1:12892443-12892466	12	-		0	GGAGACCAATAGCCTTGACAATA	5						HBG	HBG_HBG_chr1:12892443-12892466_12	CTTGACCAATAGCCTTGACANGG	none
mOTS174	chr1	142283914	142283936	chr1:142283914-142283936	12	-		0			CCTGATCAATA-CCTAGACATGG					HBG	HBG_HBG_chr1:142283914-142283936_12	CTTGACCAATAGCCTTGACANGG	CTTGACCAATAGCCTTGACANGG
mOTS175	chr1	63012497	63012519	chr1:63012497-63012519	12	-		0			CTTCACCAATGGCCTT-ACATGG					HBG	HBG_HBG_chr1:63012497-63012519_12	CTTGACCAATAGCCTTGACANGG	CTTGACCAATAGCCTTGACANGG
mOTS176	chr2	119584503	119584526	chr2:119584503-119584526	12	-		0	CAAGACCAAGAGCCTTGAAGGGG	5	CAAGACCAAGAGCCTTGA-AGGG					HBG	HBG_HBG_chr2:119584503-119584526_12	CTTGACCAATAGCCTTGACANGG	CTTGACCAATAGCCTTGACANGG
mOTS177	chr2	12192308	12192332	chr2:12192308-12192332	12	+		0			CTGGACCTATAACACTTGACATGG					HBG	HBG_HBG_chr2:12192308-12192332_12	CTTGACCAATAGCCTTGACANGG	CTTGACCAATAGC-CTTGACANGG
mOTS178	chr3	128038104	128038127	chr3:128038104-128038127	12	+		0	CTGTGACAATAGTCTTGACAAGA	6						HBG	HBG_HBG_chr3:128038104-128038127_12	CTTGACCAATAGCCTTGACANGG	none
mOTS179	chr3	145100290	145100313	chr3:145100290-145100313	12	-		0	CCTGAGCCATAGCTTTGACACGG	4						HBG	HBG_HBG_chr3:145100290-145100313_12	CTTGACCAATAGCCTTGACANGG	none
mOTS180	chr4	117523844	117523867	chr4:117523844-117523867	12	+		0	CCTGGCCAATACTCTTAACTAGG	6						HBG	HBG_HBG_chr4:117523844-117523867_12	CTTGACCAATAGCCTTGACANGG	none
mOTS181	chr5	40909043	40909066	chr5:40909043-40909066	12	-		0	ATTGCCCAATAACCTTGGCAAGG	4						HBG	HBG_HBG_chr5:40909043-40909066_12	CTTGACCAATAGCCTTGACANGG	none
mOTS182	chr6	127152114	127152137	chr6:127152114-127152137	12	-		0	CTCTACCAACAGCCTTGACCACA	6						HBG	HBG_HBG_chr6:127152114-127152137_12	CTTGACCAATAGCCTTGACANGG	none
mOTS183	chr6	127761697	127761720	chr6:127761697-127761720	12	+		0	GTTCACCAACAGCCATGACATGG	4						HBG	HBG_HBG_chr6:127761697-127761720_12	CTTGACCAATAGCCTTGACANGG	none
mOTS184	chr8	24200026	24200048	chr8:24200026-24200048	12	-		0			CTTCACCAATGGCCTT-ACATGG					HBG	HBG_HBG_chr8:24200026-24200048_12	CTTGACCAATAGCCTTGACANGG	CTTGACCAATAGCCTTGACANGG
mOTS185	chr8	34987709	34987732	chr8:34987709-34987732	12	+		0	CCAGGCCAATAACCTGGACAAGG	5						HBG	HBG_HBG_chr8:34987709-34987732_12	CTTGACCAATAGCCTTGACANGG	none
mOTS186	chr9	59798480	59798503	chr9:59798480-59798503	12	+		0	TATAATCAATAGCCTTGACAATA	6						HBG	HBG_HBG_chr9:59798480-59798503_12	CTTGACCAATAGCCTTGACANGG	none
mOTS187	chr11	112861502	112861525	chr11:112861502-112861525	10	-		0	GTCATGCAATAGCCTTGACCCGG	6						HBG	HBG_HBG_chr11:112861502-112861525_10	CTTGACCAATAGCCTTGACANGG	none
mOTS188	chr11	77753549	77753571	chr11:77753549-77753571	10	-		0			CATG-CCATTAGCTTTGACAGGG					HBG	HBG_HBG_chr11:77753549-77753571_10	CTTGACCAATAGCCTTGACANGG	CTTGACCAATAGCCTTGACANGG
mOTS189	chr16	36924488	36924510	chr16:36924488-36924510	10	+		0			CTTGAC-AGTAGCCTTGACAGCA					HBG	HBG_HBG_chr16:36924488-36924510_10	CTTGACCAATAGCCTTGACANGG	CTTGACCAATAGCCTTGACANGG
mOTS190	chr16	46098908	46098931	chr16:46098908-46098931	10	+		0	CCTTACCAAAAACCTTGACTGTG	6						HBG	HBG_HBG_chr16:46098908-46098931_10	CTTGACCAATAGCCTTGACANGG	none
mOTS191	chr19	50936053	50936076	chr19:50936053-50936076	10	+		0	CATTACCAAAAACCTTGACAAGA	5						HBG	HBG_HBG_chr19:50936053-50936076_10	CTTGACCAATAGCCTTGACANGG	none
mOTS192	chr1	102555498	102555522	chr1:102555498-102555522	10	+		0			CTTGGCCAATAACACTTGACCAGG					HBG	HBG_HBG_chr1:102555498-102555522_10	CTTGACCAATAGCCTTGACANGG	CTTGACCAATAGC-CTTGACANGG
mOTS193	chr2	135785682	135785705	chr2:135785682-135785705	10	-		0	ATTGCCCAATAACCTTGGCAGGG	4						HBG	HBG_HBG_chr2:135785682-135785705_10	CTTGACCAATAGCCTTGACANGG	none
mOTS194	chr2	65329762	65329785	chr2:65329762-65329785	10	+		0	CATGACTAATAGACTGGACAGGG	4						HBG	HBG_HBG_chr2:65329762-65329785_10	CTTGACCAATAGCCTTGACANGG	none
mOTS195	chr2	67570093	67570116	chr2:67570093-67570116	10	+		0	TTAGACCAATAGCCTTTAAAGGG	4						HBG	HBG_HBG_chr2:67570093-67570116_10	CTTGACCAATAGCCTTGACANGG	none
mOTS196	chr6	128337077	128337100	chr6:128337077-128337100	10	-		0	ATTAACCAATAGCCTTAAAGTGG	5						HBG	HBG_HBG_chr6:128337077-128337100_10	CTTGACCAATAGCCTTGACANGG	none
mOTS197	chr7	122929337	122929360	chr7:122929337-122929360	10	-		0	CCTGGCCAATGGCCTGGACTGGG	5						HBG	HBG_HBG_chr7:122929337-122929360_10	CTTGACCAATAGCCTTGACANGG	none
mOTS198	chr7	18041108	18041131	chr7:18041108-18041131	10	+		0	ACAGACCAGCAGCCATGACAGGG	6						HBG	HBG_HBG_chr7:18041108-18041131_10	CTTGACCAATAGCCTTGACANGG	none
mOTS199	chr7	69873271	69873294	chr7:69873271-69873294	10	-		0	TTTTCCCAATAACCTCGACAGGG	5						HBG	HBG_HBG_chr7:69873271-69873294_10	CTTGACCAATAGCCTTGACANGG	none
mOTS200	chr8	16975913	16975936	chr8:16975913-16975936	10	-		0	CAGGAACAATAGCCATGACATGA	5						HBG	HBG_HBG_chr8:16975913-16975936_10	CTTGACCAATAGCCTTGACANGG	none
mOTS201	chr8	55016482	55016505	chr8:55016482-55016505	10	+		0	ATTTACCAACTGCCTTGACATAG	5						HBG	HBG_HBG_chr8:55016482-55016505_10	CTTGACCAATAGCCTTGACANGG	none
mOTS202	chr9	120217284	120217307	chr9:120217284-120217307	10	+		0	TCTCACCAATACCCTTGACCGTG	6						HBG	HBG_HBG_chr9:120217284-120217307_10	CTTGACCAATAGCCTTGACANGG	none
mOTS203	chr9	52629399	52629422	chr9:52629399-52629422	10	+		0	GGAGACCAAGAGCCTTCACATGG	5						HBG	HBG_HBG_chr9:52629399-52629422_10	CTTGACCAATAGCCTTGACANGG	none
mOTS204	chrX	58499748	58499771	chrX:58499748-58499771	10	-		0	TCTGACCAGTAAGCTTGACATGG	5	CT-GACCAGTAAGCTTGACATGG					HBG	HBG_HBG_chrX:58499748-58499771_10	CTTGACCAATAGCCTTGACANGG	CTTGACCAATAGCCTTGACANGG
mOTS205	chr1	62962166	62962188	chr1:62962166-62962188	9	-		0			CATGATCAATA-CCTTGACAGGC					HBG	HBG_HBG_chr1:62962166-62962188_9	CTTGACCAATAGCCTTGACANGG	CTTGACCAATAGCCTTGACANGG
mOTS206	chr10	31520905	31520927	chr10:31520905-31520927	8	+		0			CTTCACCAATGGCCTT-ACATGG					HBG	HBG_HBG_chr10:31520905-31520927_8	CTTGACCAATAGCCTTGACANGG	CTTGACCAATAGCCTTGACANGG
mOTS207	chr11	72794786	72794809	chr11:72794786-72794809	8	-		0	TTTGACTAAAAGCCTTAACAAGA	5						HBG	HBG_HBG_chr11:72794786-72794809_8	CTTGACCAATAGCCTTGACANGG	none
mOTS208	chr12	26859268	26859291	chr12:26859268-26859291	8	-		0	ATCCCCCAATAATCTTGACAGGG	6						HBG	HBG_HBG_chr12:26859268-26859291_8	CTTGACCAATAGCCTTGACANGG	none
mOTS209	chr14	17415732	17415755	chr14:17415732-17415755	8	-		0	TATGGCCAATAGCCTCAATAAGG	6						HBG	HBG_HBG_chr14:17415732-17415755_8	CTTGACCAATAGCCTTGACANGG	none
mOTS210	chr14	73477388	73477410	chr14:73477388-73477410	8	-		0			CTTG-CCAGCTGCCTTGACAAGG					HBG	HBG_HBG_chr14:73477388-73477410_8	CTTGACCAATAGCCTTGACANGG	CTTGACCAATAGCCTTGACANGG
mOTS211	chr15	78144809	78144832	chr15:78144809-78144832	8	+		0	CACATCCAATAGCCATGACATGG	5						HBG	HBG_HBG_chr15:78144809-78144832_8	CTTGACCAATAGCCTTGACANGG	none
mOTS212	chr16	33514421	33514444	chr16:33514421-33514444	8	+		0	TCAGAGCAACAGCCTTGCCACGG	6						HBG	HBG_HBG_chr16:33514421-33514444_8	CTTGACCAATAGCCTTGACANGG	none
mOTS213	chr17	71687798	71687821	chr17:71687798-71687821	8	-		0	TGTGGCCAGTGGCCTTGACTGGG	6						HBG	HBG_HBG_chr17:71687798-71687821_8	CTTGACCAATAGCCTTGACANGG	none
mOTS214	chr1	114364868	114364891	chr1:114364868-114364891	8	-		0	CTAGACATATATACTTGACAAAG	6						HBG	HBG_HBG_chr1:114364868-114364891_8	CTTGACCAATAGCCTTGACANGG	none
mOTS215	chr1	158819030	158819053	chr1:158819030-158819053	8	-		0	AGTGACCAGTCACCTTGACTAGG	6						HBG	HBG_HBG_chr1:158819030-158819053_8	CTTGACCAATAGCCTTGACANGG	none
mOTS216	chr1	169687353	169687376	chr1:169687353-169687376	8	+		0	ATTGACAAAAAGCCTTGAAATGG	4						HBG	HBG_HBG_chr1:169687353-169687376_8	CTTGACCAATAGCCTTGACANGG	none
mOTS217	chr1	185141440	185141463	chr1:185141440-185141463	8	-		0	ATGCCCCAACAGCCTTGACAGAG	6						HBG	HBG_HBG_chr1:185141440-185141463_8	CTTGACCAATAGCCTTGACANGG	none
mOTS218	chr2	164246560	164246583	chr2:164246560-164246583	8	-		0	GGTAACCAAGAGCATTGACAAGG	5						HBG	HBG_HBG_chr2:164246560-164246583_8	CTTGACCAATAGCCTTGACANGG	none
mOTS219	chr4	108421757	108421780	chr4:108421757-108421780	8	+		0	CTTCACCAATAGCCTTCCATGGC	6	CTTCACCAATAGCCTTC-CATGG					HBG	HBG_HBG_chr4:108421757-108421780_8	CTTGACCAATAGCCTTGACANGG	CTTGACCAATAGCCTTGACANGG
mOTS220	chr5	111785429	111785452	chr5:111785429-111785452	8	+		0	TATGACCAAGAGCTTTCACAAGG	5						HBG	HBG_HBG_chr5:111785429-111785452_8	CTTGACCAATAGCCTTGACANGG	none
mOTS221	chr5	134105873	134105896	chr5:134105873-134105896	8	+		0	CCTGACCAAAGAGCTTGACAGAG	6						HBG	HBG_HBG_chr5:134105873-134105896_8	CTTGACCAATAGCCTTGACANGG	none
mOTS222	chr5	19545304	19545326	chr5:19545304-19545326	8	+		0			CTTG-CCTATGGCCTTGAGAAGG					HBG	HBG_HBG_chr5:19545304-19545326_8	CTTGACCAATAGCCTTGACANGG	CTTGACCAATAGCCTTGACANGG
mOTS223	chr6	5398213	5398236	chr6:5398213-5398236	8	-		0	GGCAACCAATAGCCTGGAAAAGG	6						HBG	HBG_HBG_chr6:5398213-5398236_8	CTTGACCAATAGCCTTGACANGG	none
mOTS224	chr6	80116111	80116134	chr6:80116111-80116134	8	-		0	TATGAAAAATAGCCTTGATACGG	5	CTATGAAAAATAGCCTTGATACGG					HBG	HBG_HBG_chr6:80116111-80116134_8	CTTGACCAATAGCCTTGACANGG	CT-TGACCAATAGCCTTGACANGG
mOTS225	chr7	119171247	119171270	chr7:119171247-119171270	8	-		0	CAAGACCAATAGCCTTCTTAGGG	5						HBG	HBG_HBG_chr7:119171247-119171270_8	CTTGACCAATAGCCTTGACANGG	none
mOTS226	chr7	135570439	135570462	chr7:135570439-135570462	8	-		0	ATAGAACAATAGCTAAGACAAGG	6						HBG	HBG_HBG_chr7:135570439-135570462_8	CTTGACCAATAGCCTTGACANGG	none
mOTS227	chr7	88637754	88637777	chr7:88637754-88637777	8	-		0	GGTGAACCATAGACTTGACAGAG	6						HBG	HBG_HBG_chr7:88637754-88637777_8	CTTGACCAATAGCCTTGACANGG	none
mOTS228	chr8	120149968	120149991	chr8:120149968-120149991	8	-		0	CTTGACCAGCACCCTGGACAGGG	4						HBG	HBG_HBG_chr8:120149968-120149991_8	CTTGACCAATAGCCTTGACANGG	none
mOTS229	chr8	9415534	9415557	chr8:9415534-9415557	8	+		0	GCTTCCCAATAGCCTAAACAAGG	6	CTTC-CCAATAGCCTAAACAAGG					HBG	HBG_HBG_chr8:9415534-9415557_8	CTTGACCAATAGCCTTGACANGG	CTTGACCAATAGCCTTGACANGG
mOTS230	chrX	8414549	8414572	chrX:8414549-8414572	8	-		0	GGTTACCACTAGCCTTAACAGAG	6						HBG	HBG_HBG_chrX:8414549-8414572_8	CTTGACCAATAGCCTTGACANGG	none
mOTS231	chr10	105506916	105506939	chr10:105506916-105506939	6	-		0	CTTGGCCAGTGACCTTGACAAGG	4						HBG	HBG_HBG_chr10:105506916-105506939_6	CTTGACCAATAGCCTTGACANGG	none
mOTS232	chr10	20587138	20587161	chr10:20587138-20587161	6	-		0	AGCAACCAATAGCCTTGGCAATG	6						HBG	HBG_HBG_chr10:20587138-20587161_6	CTTGACCAATAGCCTTGACANGG	none
mOTS233	chr10	72094046	72094069	chr10:72094046-72094069	6	+		0	ATCTACCAATAGCCTAAACATAG	6						HBG	HBG_HBG_chr10:72094046-72094069_6	CTTGACCAATAGCCTTGACANGG	none
mOTS234	chr10	79200315	79200338	chr10:79200315-79200338	6	+		0	CTTGATCAGGAACCTTGACTTGG	5						HBG	HBG_HBG_chr10:79200315-79200338_6	CTTGACCAATAGCCTTGACANGG	none
mOTS235	chr11	72150457	72150480	chr11:72150457-72150480	6	-		0	TCAGACCCACAGCCTTGACTAGG	6						HBG	HBG_HBG_chr11:72150457-72150480_6	CTTGACCAATAGCCTTGACANGG	none
mOTS236	chr13	102475538	102475561	chr13:102475538-102475561	6	-		0	AGCCCCCAATAACCTTGACAGGG	6						HBG	HBG_HBG_chr13:102475538-102475561_6	CTTGACCAATAGCCTTGACANGG	none
mOTS237	chr13	37284013	37284036	chr13:37284013-37284036	6	+		0	CTTGACCAATGGCCTAGACATGA	3						HBG	HBG_HBG_chr13:37284013-37284036_6	CTTGACCAATAGCCTTGACANGG	none
mOTS238	chr14	23807134	23807157	chr14:23807134-23807157	6	-		0	CTAGACCAATGGCCTTCCCAGGG	4						HBG	HBG_HBG_chr14:23807134-23807157_6	CTTGACCAATAGCCTTGACANGG	none
mOTS239	chr14	65908968	65908991	chr14:65908968-65908991	6	-		0	ACTAACCAATATCCTTGACAATA	6						HBG	HBG_HBG_chr14:65908968-65908991_6	CTTGACCAATAGCCTTGACANGG	none
mOTS240	chr14	88471252	88471275	chr14:88471252-88471275	6	+		0	CATGACTACTAGCCTTGACAAGC	4						HBG	HBG_HBG_chr14:88471252-88471275_6	CTTGACCAATAGCCTTGACANGG	none
mOTS241	chr16	36676705	36676728	chr16:36676705-36676728	6	-		0	CTTCACCAATAGCCTTCCATGGC	6	CTTCACCAATAGCCTTC-CATGG					HBG	HBG_HBG_chr16:36676705-36676728_6	CTTGACCAATAGCCTTGACANGG	CTTGACCAATAGCCTTGACANGG
mOTS242	chr16	74630409	74630432	chr16:74630409-74630432	6	-		0	CTTCACCAATAGCCTTTATAGAG	4						HBG	HBG_HBG_chr16:74630409-74630432_6	CTTGACCAATAGCCTTGACANGG	none
mOTS243	chr18	72821059	72821081	chr18:72821059-72821081	6	+		0			ATTCACCAAT-GCCTTGCCAAGG					HBG	HBG_HBG_chr18:72821059-72821081_6	CTTGACCAATAGCCTTGACANGG	CTTGACCAATAGCCTTGACANGG
mOTS244	chr18	85859726	85859749	chr18:85859726-85859749	6	+		0	GGTAACTAATAGCCTTGACAATA	6						HBG	HBG_HBG_chr18:85859726-85859749_6	CTTGACCAATAGCCTTGACANGG	none
mOTS245	chr1	111702352	111702375	chr1:111702352-111702375	6	-		0	CTTCACCAATAGCCTTTCATGGC	6	CTTCACCAATAGCCTTT-CATGG					HBG	HBG_HBG_chr1:111702352-111702375_6	CTTGACCAATAGCCTTGACANGG	CTTGACCAATAGCCTTGACANGG
mOTS246	chr1	98198886	98198909	chr1:98198886-98198909	6	-		0	CTTCACCAATAGCCTTCCATGGT	6	CTTCACCAATAGCCTTC-CATGG					HBG	HBG_HBG_chr1:98198886-98198909_6	CTTGACCAATAGCCTTGACANGG	CTTGACCAATAGCCTTGACANGG
mOTS247	chr2	150809427	150809450	chr2:150809427-150809450	6	+		0	CCAAAACAATAGCCTTGACTAGA	6						HBG	HBG_HBG_chr2:150809427-150809450_6	CTTGACCAATAGCCTTGACANGG	none
mOTS248	chr2	181532061	181532083	chr2:181532061-181532083	6	-		0			CTACACCAATAGCCT-GACAGAG					HBG	HBG_HBG_chr2:181532061-181532083_6	CTTGACCAATAGCCTTGACANGG	CTTGACCAATAGCCTTGACANGG
mOTS249	chr2	21854756	21854778	chr2:21854756-21854778	6	-		0			CTTGACTAACAGC-TTGACACAG					HBG	HBG_HBG_chr2:21854756-21854778_6	CTTGACCAATAGCCTTGACANGG	CTTGACCAATAGCCTTGACANGG
mOTS250	chr2	27998893	27998916	chr2:27998893-27998916	6	+		0	AAAGACCAAAGGCCTTGGCAAGG	6						HBG	HBG_HBG_chr2:27998893-27998916_6	CTTGACCAATAGCCTTGACANGG	none
mOTS251	chr3	110376394	110376417	chr3:110376394-110376417	6	+		0	ATTGACCAATTGCCTTGAGCAAG	5	ATTGACCAATTGCCTTGAGCAAGG					HBG	HBG_HBG_chr3:110376394-110376417_6	CTTGACCAATAGCCTTGACANGG	CTTGACCAATAGCCTTGA-CANGG
mOTS252	chr3	26036471	26036494	chr3:26036471-26036494	6	-		0	CCTGACCAATAGCCACTAAGGGG	6						HBG	HBG_HBG_chr3:26036471-26036494_6	CTTGACCAATAGCCTTGACANGG	none
mOTS253	chr3	61375252	61375274	chr3:61375252-61375274	6	-		0			GTTGATCAA-AGCCTTGAAATGG					HBG	HBG_HBG_chr3:61375252-61375274_6	CTTGACCAATAGCCTTGACANGG	CTTGACCAATAGCCTTGACANGG
mOTS254	chr3	63606324	63606347	chr3:63606324-63606347	6	-		0	TATGACCAATATCTTTGATAGGG	5						HBG	HBG_HBG_chr3:63606324-63606347_6	CTTGACCAATAGCCTTGACANGG	none
mOTS255	chr3	90409551	90409573	chr3:90409551-90409573	6	+		0			CTTGGCCATCA-CCTTGACAAGG					HBG	HBG_HBG_chr3:90409551-90409573_6	CTTGACCAATAGCCTTGACANGG	CTTGACCAATAGCCTTGACANGG
mOTS256	chr4	107923851	107923874	chr4:107923851-107923874	6	-		0	CTAGAGACCAAGCCTTGACAAGG	6						HBG	HBG_HBG_chr4:107923851-107923874_6	CTTGACCAATAGCCTTGACANGG	none
mOTS257	chr4	127749017	127749040	chr4:127749017-127749040	6	-		0	CTTGATCAACAGCCAGAACAGGG	5						HBG	HBG_HBG_chr4:127749017-127749040_6	CTTGACCAATAGCCTTGACANGG	none
mOTS258	chr4	139289533	139289556	chr4:139289533-139289556	6	+		0	AATGACCAACAACCATGACTTGG	6						HBG	HBG_HBG_chr4:139289533-139289556_6	CTTGACCAATAGCCTTGACANGG	none
mOTS259	chr4	154783037	154783060	chr4:154783037-154783060	6	-		0	TCTTAACAGTAGCCTTGACATGA	6	CTTAAC-AGTAGCCTTGACATGA					HBG	HBG_HBG_chr4:154783037-154783060_6	CTTGACCAATAGCCTTGACANGG	CTTGACCAATAGCCTTGACANGG
mOTS260	chr4	15769837	15769860	chr4:15769837-15769860	6	+		0	GCTGGACCAGAGCCTTGACATGG	6	CTGGACCAG-AGCCTTGACATGG					HBG	HBG_HBG_chr4:15769837-15769860_6	CTTGACCAATAGCCTTGACANGG	CTTGACCAATAGCCTTGACANGG
mOTS261	chr4	21664740	21664763	chr4:21664740-21664763	6	+		0	TTAGAGCAACAACCTTGACCAGG	6						HBG	HBG_HBG_chr4:21664740-21664763_6	CTTGACCAATAGCCTTGACANGG	none
mOTS262	chr4	30774934	30774958	chr4:30774934-30774958	6	-		0			CTTAAGCAATAAGCCTTGACAAGG					HBG	HBG_HBG_chr4:30774934-30774958_6	CTTGACCAATAGCCTTGACANGG	CTTGACCAATA-GCCTTGACANGG
mOTS263	chr4	36014871	36014894	chr4:36014871-36014894	6	-		0	AATGACCAACAGCCTGTTCAAGG	6						HBG	HBG_HBG_chr4:36014871-36014894_6	CTTGACCAATAGCCTTGACANGG	none
mOTS264	chr5	150343267	150343290	chr5:150343267-150343290	6	-		0	TCTGACAAATACTTTTGACAGGG	6						HBG	HBG_HBG_chr5:150343267-150343290_6	CTTGACCAATAGCCTTGACANGG	none
mOTS265	chr6	114385873	114385896	chr6:114385873-114385896	6	-		0	CTTGACCTGAAGCTTGGACAAGG	5						HBG	HBG_HBG_chr6:114385873-114385896_6	CTTGACCAATAGCCTTGACANGG	none
mOTS266	chr6	34254335	34254358	chr6:34254335-34254358	6	+		0	TGTGACCAATATCCCTGACGTGG	5	CTGTGACCAATATCCCTGACGTGG					HBG	HBG_HBG_chr6:34254335-34254358_6	CTTGACCAATAGCCTTGACANGG	CT-TGACCAATAGCCTTGACANGG
mOTS267	chr6	83594521	83594544	chr6:83594521-83594544	6	-		0	GTTATCCAACAGTCTTGACAATG	6						HBG	HBG_HBG_chr6:83594521-83594544_6	CTTGACCAATAGCCTTGACANGG	none
mOTS268	chr7	120088018	120088041	chr7:120088018-120088041	6	-		0	AATGACCAGTAGTCTTGACAATA	6						HBG	HBG_HBG_chr7:120088018-120088041_6	CTTGACCAATAGCCTTGACANGG	none
mOTS269	chr7	70752848	70752871	chr7:70752848-70752871	6	-		0	TGTGACCAATTGCAATGACAGGG	5						HBG	HBG_HBG_chr7:70752848-70752871_6	CTTGACCAATAGCCTTGACANGG	none
mOTS270	chr8	60782997	60783020	chr8:60782997-60783020	6	-		0	TATTAACAATATCCTTAACAGGG	6						HBG	HBG_HBG_chr8:60782997-60783020_6	CTTGACCAATAGCCTTGACANGG	none
mOTS271	chr8	8183482	8183505	chr8:8183482-8183505	6	+		0	AATGGCCATTAGCCTTGACCCAG	6						HBG	HBG_HBG_chr8:8183482-8183505_6	CTTGACCAATAGCCTTGACANGG	none
mOTS272	chr9	109126781	109126804	chr9:109126781-109126804	6	+		0	CAAGACTAATAGCCTTAAATAGG	6						HBG	HBG_HBG_chr9:109126781-109126804_6	CTTGACCAATAGCCTTGACANGG	none
