# Supplementary material for: In vivo base editing by a single i.v. vector injection for treatment of hemoglobinopathies
Source: JCI Insight. 2022 Oct 10;7(19):e162939. doi: 10.1172/jci.insight.162939 (PMC9675455; doi:10.1172/jci.insight.162939)
Supplement: Supplemental table 2 [file jciinsight-7-162939-s059.xlsx]

## Sheet: Table S2, mOTS, Cas-OFFinder
Table S2. Top-scored off-target sites for sgHBG#2 guide sequence in mouse genome (GRCm38). Candidates were nominated by Cas-OFFinder and those with mismatches =< 4bp were listed. The top 5 sites highlighted in grey were amplified and further analyzed by amplicon deep sequencing. The last column shows whether those sites are overlapping with candidates nominated by CIRCLE-Seq. If yes, the correspo…
ID	DNA sequence (5' to 3')	Chrom-osome	Position	Direction	NCBI annotation	Mismatches (bp)	Overlapping with CIRCLE-Seq candidates?
mOTS1	gTTGACCAAgAGCCcTGACAAGG	chr6	145584801	-	Intron (lamin tail domain containing 1)	3	Yes (#13)
mOTS2	CTTGACCAATAGCCagGAtATGG	chr5	128173360	+	Intron (transmembrane protein 132D)	3	Yes (#145)
mOTS3	CTTcACCAATAGCCTTtcaAAGG	chr8	4585505	+	Intergenic	4	No
mOTS4	CTTGACggATAaCCTTGtCATGG	chr8	48612946	-	Intron (teneurin transmembrane protein 3)	4	No
mOTS5	CTTGACCAgcAcCCTgGACAGGG	chr8	120149968	-	Intron (RIKEN cDNA 6430548M08 gene)	4	Yes (#228)
mOTS6	CTTGtCCAAgtGCCTTGAaAAGG	chr12	71247526	+		4	No
mOTS7	CaTGACCAATAGtCTgaACATGG	chr12	100624810	-		4	Yes (#38)
mOTS8	CTTtACCAATAGCCTTttaAAGG	chr3	11687998	-		4	No
mOTS9	CTTGACtgATAaCCTTGACcAGG	chr3	63837608	-		4	Yes (#20)
mOTS10	CcTGAgCcATAGCtTTGACACGG	chr3	145100290	-		4	Yes (#179)
mOTS11	CTTGAgCcATAGCCcTGcCAGGG	chr7	50698141	+		4	No
mOTS12	CTTGAttAATAGCCgTGAtAAGG	chr7	114757537	-		4	No
mOTS13	CTacAtCAcTAGCCTTGACAGGG	chr7	128135370	-		4	No
mOTS14	tTaGACCAgTAtCCTTGACAGGG	chr7	137397027	-		4	Yes (#17)
mOTS15	CTTGACCAATAGCCTctcaAAGG	chr4	73893992	-		4	No
mOTS16	CTTGACCAATAGCCTctcaAAGG	chr4	73908833	-		4	No
mOTS17	CTTGACCAATAGCCTctcaAAGG	chr4	73879146	-		4	No
mOTS18	CTTGACCcATtGCCccGACACGG	chr5	36483628	-		4	No
mOTS19	aTTGcCCAATAaCCTTGgCAAGG	chr5	40909043	-		4	Yes (#181)
mOTS20	CTTGACCtATAGCgaTGcCAAGG	chr5	106443231	-		4	No
mOTS21	CTTGAtCtATAGCgTTGcCATGG	chr5	150058734	-		4	No
mOTS22	CTatACCcATtGCCTTGACATGG	chr16	3180108	+		4	No
mOTS23	CTatACCcATtGCCTTGACATGG	chr16	3286314	-		4	No
mOTS24	aTTGACCAcTAGCCTTGAatCGG	chr16	25083021	+		4	No
mOTS25	CTTGACCctTAGCCaTGgCAAGG	chr16	93325575	-		4	No
mOTS26	CTTcACCAATgGCCTTccCATGG	chr1	30384032	-		4	No
mOTS27	CTTGACCAATAatCcTGcCAAGG	chr1	38321903	+		4	No
mOTS28	CTgGACCAAcAGtCTTGgCATGG	chr1	64285756	-		4	Yes (#25)
mOTS29	CTTGgCaAATAGCaTgGACAGGG	chr1	87645017	-		4	No
mOTS30	CTgGAaCAcTAGCCTTGAgAGGG	chr1	94033869	-		4	No
mOTS31	aTTGACaAAaAGCCTTGAaATGG	chr1	169687353	+		4	Yes (#216)
mOTS32	CTTGACCAATgaCtTTGAtATGG	chr13	71283102	-		4	No
mOTS33	CTcGACCAATAcCCTTtgCAGGG	chr13	72640313	-		4	Yes (#152)
mOTS34	aTTGAaCAATttCCTTGACATGG	chr13	88281393	+		4	Yes (#136)
mOTS35	CaTGACtAATAGaCTgGACAGGG	chr2	65329762	+		4	Yes (#194)
mOTS36	tTaGACCAATAGCCTTtAaAGGG	chr2	67570093	+		4	Yes (#195)
mOTS37	CTTGgCaAATAGCtTTGgCAGGG	chr2	93194588	+		4	No
mOTS38	aTTGcCCAATAaCCTTGgCAGGG	chr2	135785682	-		4	Yes (#193)
mOTS39	CTTGACCAATgGggTTGgCAAGG	chr2	144936425	-		4	No
mOTS40	CTTGAgCAAaAGCCTgGAgAGGG	chr2	158949893	+		4	No
mOTS41	CTTGACattTAGCCTgGACATGG	chr2	159053053	+		4	No
mOTS42	CTgGACCAAgAGaCTaGACAAGG	chr2	159371546	-		4	No
mOTS43	gTaGAaCAATAGCCTTaACAAGG	chr15	34220561	-		4	Yes (#7)
mOTS44	CTTcACCAATAGCCTaGAatAGG	chr15	46262820	+		4	No
mOTS45	tTTcACCAAaAGCCTTaACAGGG	chr17	84741107	+		4	No
mOTS46	CTgGACCccTAGtCTTGACAAGG	chr10	78607651	-		4	No
mOTS47	CTTcACCAATAGCCTcaAgATGG	chr10	92363995	+		4	No
mOTS48	CTTGgCCAgTgaCCTTGACAAGG	chr10	105506916	-		4	Yes (#231)
mOTS49	CTTGgCtcATgGCCTTGACAGGG	chr6	52282642	+		4	No
mOTS50	CTTGcCtgATAaCCTTGACAGGG	chr6	87546505	+		4	No
mOTS51	gTTGAgCAAaAGCCTaGACATGG	chr6	99114295	+		4	No
mOTS52	gTTcACCAAcAGCCaTGACATGG	chr6	127761697	+		4	Yes (#183)
mOTS53	CTTGACCAAgAGCaTTcACtTGG	chr14	9189966	+		4	No
mOTS54	CTaGACCAATgGCCTTccCAGGG	chr14	23807134	-		4	Yes (#238)
mOTS55	gcTGAgCAATgGCCTTGACAAGG	chr14	71558408	-		4	Yes (#71)
mOTS56	CTTcACCAATgGCCTTtcCATGG	chr14	107589002	+		4	No
mOTS57	CTTGAaCAATgGCCTTcAgAAGG	chr9	51374420	-		4	No
mOTS58	CTTatCCAAaAGCCTTGAtATGG	chr9	59923230	+		4	No
mOTS59	CTTctCCAtTcGCCTTGACAGGG	chr9	60002413	+		4	No
mOTS60	tTTcACCAATAGCCTTtcCAGGG	chr9	72527429	+		4	No
mOTS61	CTTGACCAATgGCCccGACtAGG	chr9	108103769	-		4	No
mOTS62	aTgGACCAcTAGCCTTcACATGG	chr9	116730509	+		4	No
mOTS63	CTgGACaAAcAGCCTTGcCAGGG	chr9	120739525	+		4	No
mOTS64	CTaGACtcATAGaCTTGACAGGG	chrX	41531233	-		4	No
mOTS65	CTTGcCtcAcAGCCTTGACAAGG	chr18	27679671	+		4	No
mOTS66	CTTGACCAcTAttCTgGACATGG	chr18	35302193	+		4	No
mOTS67	CaaGACCAcTAGCCTTGAgATGG	chr11	10226829	-		4	Yes (#40)
mOTS68	tTTGgCCAtTAcCCTTGACATGG	chr11	32304533	-		4	Yes (#127)
mOTS69	CTTGACCttTtGgCTTGACAGGG	chr11	51933879	+		4	No
mOTS70	CTTGACaAcTgcCCTTGACAGGG	chr11	60527881	+		4	No
mOTS71	CTTGAtCAATgGCCTTaAgAAGG	chr11	71798128	-		4	No
mOTS72	aTTcACCAATAaCCTTGgCAGGG	chr11	78553092	-		4	No
mOTS73	CaTGAtCAATAGCaTTGcCAAGG	chr11	87234963	+		4	Yes (#90)
mOTS74	CTaGAgCAATAcCCTTcACAAGG	chr11	92762429	+		4	Yes (#84)
mOTS75	CTTGACtAATctCCcTGACAGGG	chr11	98595796	+		4	No
hOTS76	CTTcACCAATAGaCTcGtCATGG	chr11	119291713	-		4	No
