# Supplementary material for: In vivo base editing by a single i.v. vector injection for treatment of hemoglobinopathies
Source: JCI Insight. 2022 Oct 10;7(19):e162939. doi: 10.1172/jci.insight.162939 (PMC9675455; doi:10.1172/jci.insight.162939)
Supplement: Supplemental table 3 [file jciinsight-7-162939-s060.xlsx]

## Sheet: Table S3, huOTS, Cas-OFFinder
Table S3. Top-scored off-target sites for sgHBG#2 guide sequence in human genome (GRCh38). Candidates were nominated by Cas-OFFinder and those with mismatches =< 4bp were listed. The top 5 sites highlighted in grey were further analyzed by amplicon deep sequencing.
ID	DNA sequence (5' to 3')	Chromosome	Position	Direction	NCBI annotation	Mismatches (bp)
hOTS1	CgTGACCAAaAGCCTTGtCATGG	chr9	132846597	-	Intron (adenylate kinase 8)	3
hOTS2	CTTGgCCAgTAGCCTTGAtATGG	chr15	68936306	-	Intron (NADPH oxidase 5)	3
hOTS3	CTcGACCAAcAGCCcTGACAAGG	chr5	137486079	+	Intron (SPARC (osteonectin), cwcv and kazal like domains proteoglycan 1)	3
hOTS4	CTaGAaCAATAGCCTaGACATGG	chr5	13621061	+	Intergenic	3
hOTS5	CTTGACCgATAGCaTTGAaAAGG	chr7	89493088	+	Intron (uncharacterized LOC105375387, transcript variant X4)	3
hOTS6	tTTGACCAATAGCCTgGAaAAGG	chr7	18458968	-		3
hOTS7	CTTGACCAATAtCtTTGAgAAGG	chr3	28730447	-		3
hOTS8	CTTcACCAAgAGCCTTcACAGGG	chr12	116513739	-		3
hOTS9	CTTGAaCAAaAGCCTTGACgGGG	chr12	68668156	-		3
hOTS10	CTTGACCAtTAGCCcTtACAAGG	chr8	145029259	-		3
hOTS11	aTTGACaAAgAGtCTTGACAAGG	chr8	15857986	-		4
hOTS12	CTTGACCAATgGaCTgtACAAGG	chr8	117084520	-		4
hOTS13	CTTtACCAATAtCCTgGcCAGGG	chr12	38147787	-		4
hOTS14	CTTGcCCAAgAGCCTgGgCATGG	chr12	66373900	+		4
hOTS15	CTTGACCcAaAGCCcTGcCATGG	chr12	94180100	+		4
hOTS16	CcTGcCCAtTAGCCcTGACATGG	chr12	123023036	+		4
hOTS17	CTTGcCtAATtGCCTTGgCAAGG	chr3	5522774	+		4
hOTS18	gTTGAtgcATAGCCTTGACAAGG	chr3	28057261	+		4
hOTS19	CTTGcCCAATAGCtcTGACtAGG	chr3	49582639	+		4
hOTS20	CcTGAtCAgTAGCtTTGACAAGG	chr3	102225064	+		4
hOTS21	CTTGAgCAATAcCaTTGgCAGGG	chr3	115365952	-		4
hOTS22	CTTGAgCAAagGCCTTGAgATGG	chr7	4417433	-		4
hOTS23	CTTGACCAATtcCCTTGAagCGG	chr7	25949766	-		4
hOTS24	CTTctCCAATAGCCTTcACcTGG	chr7	35939966	+		4
hOTS25	CaTGcCCAtTAcCCTTGACAGGG	chr7	42246251	+		4
hOTS26	CTTctCCAATAGCCTTcACcTGG	chr7	45833861	-		4
hOTS27	CTTGACtAccAcCCTTGACAGGG	chr7	123673373	+		4
hOTS28	CTaGACCAATAGttTTGACtGGG	chr4	18523567	-		4
hOTS29	CTTGAgCAtTAGCtTTGgCATGG	chr4	35612229	-		4
hOTS30	CTTaACCAATAGCCTcaAaATGG	chr4	37072405	+		4
hOTS31	CTgtcCCAATAGCCTTaACATGG	chr4	72985779	+		4
hOTS32	CTTGAtCAATAGCCTcagCAAGG	chr4	172902563	+		4
hOTS33	CTTcACaAAaAGCCTTGtCAGGG	chr4	185469798	-		4
hOTS34	gTTGcCCAATAGCCTaGAtACGG	chr5	66721886	-		4
hOTS35	aTTGcCCAATAGCCTgGACtTGG	chr5	76136808	+		4
hOTS36	CTTGACCAAgAGCtTTGAtgAGG	chr16	5742590	-		4
hOTS37	CTTGAtCAtTAGCCcTtACAAGG	chr16	19397024	+		4
hOTS38	CTTGACCcATAGaaTTGAtATGG	chr16	22693308	+		4
hOTS39	CTTGAatAAgAGCCTTGACtAGG	chr16	27890144	-		4
hOTS40	CTgcACCAgcAGCCTTGACAGGG	chr16	85393040	-		4
hOTS41	aTTGACaAATtGtCTTGACAAGG	chr1	30388284	-		4
hOTS42	aTTctCCAATAaCCTTGACATGG	chr1	34226912	+		4
hOTS43	CTTGACCtATAtCCgTGAaATGG	chr1	89314094	+		4
hOTS44	CTTGcCCAATAGtCTatACAGGG	chr1	191365274	-		4
hOTS45	CTTGgCCAAgAGCCTgGcCACGG	chr13	98483238	+		4
hOTS46	CTTGACCAATActCTaGACcTGG	chr2	12091932	+		4
hOTS47	aTTGgCtAATAGCaTTGACATGG	chr2	18355208	-		4
hOTS48	CTTGACtAATAcaCTTtACATGG	chr2	34228360	+		4
hOTS49	CTTaACCAATAaCCcTaACAAGG	chr2	55183729	+		4
hOTS50	CTTGtCCAATtGCCTTGgCcAGG	chr2	117104607	+		4
hOTS51	CTTaACCAAaAGgaTTGACAAGG	chr2	151857147	+		4
hOTS52	tTTGACCAATAcCCTTGtgAGGG	chr2	220178975	+		4
hOTS53	CTTGcCCAgTgGCCTTtACAGGG	chr2	227407995	+		4
hOTS54	CTTGtCtAATtGCCTTGACtAGG	chr2	238074910	+		4
hOTS55	gTTGcCCAATAGCtcTGACAAGG	chr19	54795919	+		4
hOTS56	aTaGACCAcTAGCCTTGACcAGG	chr21	42945806	+		4
hOTS57	CTgGAggAATAGCCaTGACATGG	chr15	23693005	-		4
hOTS58	gTTGACCAATAGgCTaGAaAAGG	chr15	34820103	+		4
hOTS59	aTTGACaAcTAGCCTTcACAGGG	chr15	47374562	-		4
hOTS60	CTaGACtAAagGCCTTGACAAGG	chr15	53629113	+		4
hOTS61	CTTGcCCAtctGCCTTGACATGG	chr15	66926446	-		4
hOTS62	tTTGAtCAAcAGCCaTGACAGGG	chr15	73865957	+		4
hOTS63	aTTGACCAtTAGaCTTaACATGG	chr15	79665725	+		4
hOTS64	CTTGcCtAATAGCtcTGACAGGG	chr15	87284223	-		4
hOTS65	CTTGACaAATAcCCTTtgCATGG	chr15	88053418	-		4
hOTS66	gTTGACCAAaAGCCTTacCAAGG	chr15	100394792	-		4
hOTS67	CTTGAaCAATAGCaTTcAaATGG	chr17	29800385	+		4
hOTS68	CTTGgCCAATtaCCTaGACAAGG	chr17	40703221	-		4
hOTS69	tTgGACCAATAGCtTTGAgAGGG	chr17	76979384	-		4
hOTS70	CTTGAtCAATAGtCcTGACtAGG	chr10	58498724	+		4
hOTS71	tTTGACCAAcAGCgTgGACATGG	chr10	124619710	+		4
hOTS72	aTTGAtCAATAGtgTTGACATGG	chr10	125120841	-		4
hOTS73	CTTcAtaAATAGCCcTGACAAGG	chr6	78461199	+		4
hOTS74	CaTGgCCAAcAGCCTTGAaAAGG	chr6	132912174	-		4
hOTS75	CTTcACCAATtGCtcTGACATGG	chr14	84987298	+		4
hOTS76	CTTcAtCAAaAGCCcTGACAGGG	chr14	93381467	-		4
hOTS77	aTTGACaAATAGgCTgGACATGG	chr14	105879172	-		4
hOTS78	tTTGACCtATAGCCaTGgCATGG	chr20	12049844	+		4
hOTS79	CTTGAtCAATAGCagTGACtTGG	chr9	119378536	-		4
hOTS80	CTTGAgCAATAGCCTTGgttTGG	chrX	21083883	-		4
hOTS81	CTTGACCcATAcCaTTtACAAGG	chrX	35027287	-		4
hOTS82	CTTcAttAATAGCCTgGACAGGG	chrX	41666874	+		4
hOTS83	CTTcACaAATAGCCTTGtgAAGG	chrX	50280608	-		4
hOTS84	CTTGcCCAATtGCtcTGACAAGG	chr18	5129873	-		4
hOTS85	tcTGACCAAgAGCCTaGACAAGG	chr18	34643629	-		4
hOTS86	CTTGtCaAtTAGCCTgGACATGG	chr11	11571645	-		4
hOTS87	CTTGACCAccActCTTGACAGGG	chr11	35673822	+		4
hOTS88	CTTGACCAAgAGCtcTtACAGGG	chr11	76186235	+		4
hOTS89	CgTGACCtcTAcCCTTGACAGGG	chr11	93500809	+		4
