# Supplementary material for: In vivo base editing by a single i.v. vector injection for treatment of hemoglobinopathies
Source: JCI Insight. 2022 Oct 10;7(19):e162939. doi: 10.1172/jci.insight.162939 (PMC9675455; doi:10.1172/jci.insight.162939)
Supplement: Supplemental table 4 [file jciinsight-7-162939-s061.xlsx]

## Sheet: Table S4, cloning primers
Table S4. Oligonucleotides used for cloning.
ID	Name	Sequence (5' to 3')		Notes
#1FR	Fg1_PGK_F	CGCACGTCTCACTAGTACCCTCG		For cloning pBS-ABE8e-sgHBG#2-miR
	Fg1_TadA8e_R	aaactccaccTCAGAGACTTTCCGCTTCTTC
#2	Fg2_TadA8e gBlock	tctgaggtggagttttcccacgagtactggatgagacatgccctgaccctggccaagagggcacgggatgagagggaggtgcctgtgggagccgtgctggtgctgaacaatagagtgatcggcgagggctggaacagagccatcggcctgcacgacccaacagcccatgccgaaattatggccctgagacagggcggcctggtcatgcagaactacagactgattgacgccaccctgtacgtgacattcgagccttgcgtgatgtgcgccggcgccatgatccactctaggatcggccgcgtggtgtttggcgtgaggaactcaaaaagaggcgccgcaggctccctgatgaacgtgctgaactaccccggcatgaatcaccgcgtcgaaattaccgag…
#3FR	Fg3_32aa_F	cagagctccATCAACTCCGGAGGATCTAGCG
	Fg3_Cas9_R	CAGGGTCAGCACGATATCTTCC
#4FR	mgmt to S2_F	AGTGATATCGCGGCCGCTCGCTTCAGTTTCGGCCAG		For cloning pHCAS3-EF1a-mgmtGFP-MCS
	mgmt to S2_R	CTCCTGGGCAAGGGGACGTCTGCAGCTGAT
#5FR	Fg1_Ef1a_F	tccgcggtgggcgcgccGGATCCTAATCGATTTGAGT		For cloning pBS-ABE8e-sgHBG#2-miR-v2
	Fg1_TadA8e_R	aaactccaccTCAGAGACTTTCCGCTTCTTC
#6FR	vaRNA_F	tttttgtgtgcggccgcCCCGTTTGGGCGATAAAAGGA		For cloning pBS-ABE8e-sgHBG#2-miR-v3
	vaRNA_R	ggtggggtggcggccgcCCCCGCGGCCCAGGTGTG
#7FR	pBS-mgmt_F	ggtacccatatgtactagtttAGCCATAGAGCCCACCGCATCC		For cloning pHCAS3-MCS-PGK-mgmt
	pBS-mgmt_R	ctagtacatatgGGTACCCTAGCTCGAGATCTTATAAACTAGTATCG
#8FR	pBS to HCA_Swa_F	atatctatgacatttaaatATTAATCGTAACTATAACGGTCCTAAGG
	pBS to HCA_PshA_R	gagcataagtgacccctgtcGCCACTTAATCCATTTCATTACCTC
#9FR	S2 to S3_F	atatctatgacatttaaataggggattacttgaac
	S2 to S3_R	ttacgattaatatttaaatATATGCCCTCATCAGCCAAATC
#10	sgAd535L1	TTCTAATACGACTCACTATAgcacagtgcttgtctagaatGTTTTAGAGCTAGA		For cloning pAd5/35L-Acr. Underlined is spacer sequence.
#11FR	535L frag1_F1	agggtgcggtcgccCGGGCAGGGTATAACTCACCTG
	535L frag1_R1	cgtacatcgcaatcgataAGCTCTATGACATGAGTCTTGT
#12FR	CMV_F	cgattGCGATGTACGGGCCAGATATAC
	bGHpA_R	accccaaccccgattcaatcgataAGCCATAGAGCCCACCGCATCC
