# Supplementary material for: In vivo base editing by a single i.v. vector injection for treatment of hemoglobinopathies
Source: JCI Insight. 2022 Oct 10;7(19):e162939. doi: 10.1172/jci.insight.162939 (PMC9675455; doi:10.1172/jci.insight.162939)
Supplement: Supplemental table 5 [file jciinsight-7-162939-s062.xlsx]

## Sheet: Sheet1
GeneID	Gene_Name	log2fc	StdErr	P-value	P-adj	log10(p)	Description	Comment
ENSG00000196565.15	HBG2	4.33706	0.223343	5.34656e-84	1.46603e-80	79.8339	hemoglobin subunit gamma 2	upregulated by ABE
ENSG00000284931.1	HBG2 paralog	4.77184	0.322009	1.10496e-49	1.5149e-46	45.8196	novel protein is a Protein Coding gene. An important paralog of this gene is HBG2	upregulated by ABE
ENSG00000213934.9	HBG1	3.17059	0.31303	4.1205e-24	3.76614e-21	20.4241	hemoglobin subunit gamma 1	upregulated by ABE
ENSG00000223609.11	HBD	1.67222	0.1958	1.33729e-17	9.16711e-15	14.0378	hemoglobin subunit delta	upregulated by ABE
ENSG00000170430.10	MGMT	3.70595	0.470447	3.33976e-15	1.83152e-12	11.7372	O-6-methylguanine-DNA methyltransferase	HDAd vector derived mgmtP140K
ENSG00000244734.4	HBB	1.55308	0.236549	5.18297e-11	2.36862e-08	7.62551	hemoglobin subunit beta	?
ENSG00000120742.11	SERP1	2.29607	0.480236	1.7431e-06	0.000682799	3.16571	stress associated endoplasmic reticulum protein 1	effect of HbF upregulation on RBC biology
ENSG00000072274.13	TFRC	-1.79304	0.472041	0.000145588	0.0499004	1.3019	transferrin receptor	effect of HbF upregulation on RBC biology
ENSG00000164330.17	EBF1	-1.50572	0.450129	0.000822558	0.250606	0.601008	DNA-binding transcription factor activity and C2H2 zinc finger domain binding
ENSG00000175931.13	UBE2O	1.13367	0.3428	0.000942763	0.258506	0.58753	ubiquitin conjugating enzyme E2 O
ENSG00000126003.7	PLAGL2	-1.40426	0.455864	0.00206697	0.51524	0.28799	DNA-binding transcription factor activity and DNA-binding transcription activator activity,
ENSG00000132716.19	DCAF8	-1.32456	0.451462	0.00334706	0.764802	0.116451	Metabolism of proteins and Class I MHC mediated antigen processing and presentation
ENSG00000184557.4	SOCS3	1.30332	0.449368	0.00372769	0.786256	0.104436	suppressor of cytokine signaling 3
ENSG00000266086.3	J3QKU1	-1.23083	0.44228	0.00538704	0.998817	0.000513926	An important paralog of this gene is SRSF1. Nucleic acid binding and RNA binding
ENSG00000105698.16	USF2	1.22208	0.44352	0.00586194	0.998817	0.000513926	upstream transcription factor 2, c-fos interacting
