# Supplementary material for: In vivo base editing by a single i.v. vector injection for treatment of hemoglobinopathies
Source: JCI Insight. 2022 Oct 10;7(19):e162939. doi: 10.1172/jci.insight.162939 (PMC9675455; doi:10.1172/jci.insight.162939)
Supplement: Supplemental table 6 [file jciinsight-7-162939-s063.xlsx]

## Sheet: Sheet1
Gene_id	GENE NAME	log2(FC)	StError	P-value	P-adj	DESCRIPTION	cosmic database
ENSMUSG00000062727.4	Hist1h2bk	-10.4976	2.47072	2.14893e-05	0.00986288	Histone Cluster 1, H2bk
ENSMUSG00000046330.9	Rpl37a	-10.1927	2.48192	4.01239e-05	0.0121475	ribosomal protein L37a	only mouse
ENSMUSG00000028367.5	Txn1	-9.84818	2.4952	7.91863e-05	0.0191789	thioredoxin 1
ENSMUSG00000070462.4	Mesdc1	-9.57058	2.50642	0.00013431	0.0260318	Mesoderm Development Candidate 1(TLNRD1)
ENSMUSG00000046157.13	Tmem229b	-9.43962	2.51209	0.000171499	0.0261834	transmembrane protein 229B	only mouse
ENSMUSG00000062397.7	Zfp706	-9.41827	2.5128	0.000178165	0.0261834	zinc finger protein 706
ENSMUSG00000061311.6	Rag1	-9.41036	2.51346	0.000181122	0.0261834	recombination activating 1
ENSMUSG00000026341.16	Actr3	-9.38516	2.51413	0.000189243	0.0261834	ARP3 actin-related protein 3	only mouse
ENSMUSG00000024121.13	Atp6v0c	-9.36988	2.51477	0.000194591	0.0261834	ATPase, H+ transporting, lysosomal V0 subunit C
ENSMUSG00000041754.5	Trem3	-9.20911	2.52169	0.000260244	0.0315156	triggering receptor expressed on myeloid cells 3
ENSMUSG00000022582.4	Ly6g	-9.17472	2.52319	0.000276738	0.0318874	lymphocyte antigen 6 complex, locus G
ENSMUSG00000056091.12	St3gal5	-9.14292	2.52478	0.000293151	0.0318874	ST3 beta-galactoside alpha-2,3-sialyltransferase 5
ENSMUSG00000038633.5	Degs1	-9.12404	2.52542	0.000302811	0.0318874	delta(4)-desaturase, sphingolipid 1
ENSMUSG00000030987.5	Stim1	-9.05451	2.52967	0.000344491	0.0347649	stromal interaction molecule 1
ENSMUSG00000015776.12	Med22	-8.97738	2.53198	0.00039172	0.0379499	mediator complex subunit 22
ENSMUSG00000012422.14	Tmem167	-8.90251	2.53538	0.000445896	0.0399985	transmembrane protein 167	only mouse
ENSMUSG00000093904.1	Tomm20	-8.87581	2.53664	0.000466933	0.0403897	translocase of outer mitochondrial membrane 20	only mouse
ENSMUSG00000038803.7	Ost4	-8.79002	2.54058	0.000540472	0.0438735	oligosaccharyltransferase complex subunit 4 (non-catalytic)
ENSMUSG00000018931.3	Natd1	-8.78731	2.54088	0.000543438	0.0438735	N-acetyltransferase domain containing 1
ENSMUSG00000049686.14	Orai1	-8.74351	2.54423	0.000589073	0.0450662	ORAI calcium release-activated calcium modulator 1
ENSMUSG00000034109.15	Golim4	-8.63064	2.54841	0.000707456	0.0490191	golgi integral membrane protein 4	only mouse
ENSMUSG00000096210.1	H1f0	-8.62177	2.54854	0.000716908	0.0490191	H1.0 linker histone	only mouse
ENSMUSG00000029427.11	Zcchc8	-8.61203	2.54901	0.000728608	0.0490191	zinc finger, CCHC domain containing 8	human only
ENSMUSG00000029708.9	Gcc1	-8.57686	2.55076	0.000772484	0.0502182	golgi coiled coil 1	only mouse
ENSMUSG00000017664.16	Slc35c2	-8.50657	2.55423	0.000867261	0.0529846	solute carrier family 35, member C2
ENSMUSG00000035011.15	Zbtb7a	-8.4823	2.55535	0.000902016	0.0532849	zinc finger and BTB domain containing 7a	only mouse
ENSMUSG00000034354.17	Mtmr3	-8.45313	2.55727	0.000947992	0.0541503	myotubularin related protein 3
ENSMUSG00000032411.15	Tfdp2	-8.44302	2.55726	0.000961381	0.0541503	transcription factor Dp 2
ENSMUSG00000021967.3	Mrpl57	-8.40931	2.55895	0.00101536	0.055891	mitochondrial ribosomal protein L57	only mouse
ENSMUSG00000033701.13	Acbd6	-8.35488	2.56166	0.00110818	0.0571067	acyl-Coenzyme A binding domain containing 6
ENSMUSG00000000804.14	Usp32	-8.29892	2.57696	0.00127997	0.0583391	ubiquitin specific peptidase 32	only mouse
ENSMUSG00000021764.6	Ndufs4	-8.26317	2.56631	0.00128253	0.0583391	NADH:ubiquinone oxidoreductase core subunit S4	only mouse
ENSMUSG00000028998.6	Tomm7	-8.24597	2.56732	0.00131859	0.0583391	translocase of outer mitochondrial membrane 7
ENSMUSG00000020257.12	Wdr82	-8.12577	2.57131	0.00157677	0.0636174	WD repeat domain containing 82
ENSMUSG00000035901.14	Dennd5a	-8.11331	2.60088	0.00181191	0.0665109	DENN/MADD domain containing 5A	only mouse
ENSMUSG00000028431.11	Ikbkap	-8.08821	2.57173	0.00166064	0.0640187	nhibitor of kappa light polypeptide gene enhancer in B-cells, kinase complex-associated protein	only mouse
ENSMUSG00000044715.6	Gskip	-8.08662	2.57189	0.00166523	0.0640187	GSK3B interacting protein
ENSMUSG00000063511.11	Snrnp70	-8.05041	2.57213	0.00174887	0.0661839	small nuclear ribonucleoprotein 70 (U1)
ENSMUSG00000073131.12	Vma21	-8.02436	2.57265	0.00181404	0.0665109	VMA21 vacuolar H+-ATPase homolog (S. cerevisiae)
ENSMUSG00000095123.1	Gm21781	-7.95781	2.57404	0.00199101	0.0690878	predicted gene, 21781
ENSMUSG00000067288.12	Rps28	-7.92272	2.57426	0.00208623	0.0690878	ribosomal protein S28
ENSMUSG00000068735.14	Trp53i11	-7.90171	2.57458	0.00214689	0.0690878	transformation related protein 53 inducible protein 11
ENSMUSG00000067847.13	Romo1	-7.89431	2.57462	0.00216791	0.0690878	reactive oxygen species modulator 1
ENSMUSG00000090958.2	Lrrc32	-7.81502	2.57723	0.00242671	0.0737395	leucine rich repeat containing 32
ENSMUSG00000014601.13	Strip1	-7.80849	2.57602	0.00243566	0.0737395	striatin interacting protein 1	only mouse
ENSMUSG00000051316.8	Taf7	-7.79049	2.57678	0.00249994	0.0747513	TATA-box binding protein associated factor 7
ENSMUSG00000061118.8	Dnajc30	-7.75435	2.57693	0.00261982	0.0773805	DnaJ heat shock protein family (Hsp40) member C30	only mouse
ENSMUSG00000026455.14	Klhl12	-7.71467	2.57858	0.00277311	0.0774616	kelch-like 12	only mouse
ENSMUSG00000063439.7	B9d2	-7.71204	2.57954	0.00279259	0.0774616	B9 protein domain 2	only mouse
ENSMUSG00000043284.12	Tmem11	-7.68268	2.57889	0.00289127	0.0774616	transmembrane protein 11	only mouse
ENSMUSG00000097233.1	Gm17552	-7.68161	2.5788	0.00289422	0.0774616	predicted gene, 17552
ENSMUSG00000055745.4	Ldoc1l	-7.67899	2.57842	0.00289969	0.0774616	LDOC1 Regulator Of NFKB Signaling
ENSMUSG00000004040.16	Stat3	-7.67423	2.6212	0.00341416	0.0795106	signal transducer and activator of transcription 3	mouse+human
ENSMUSG00000059291.15	Rpl11	-7.65641	2.57864	0.00298612	0.0774616	ribosomal protein L11
ENSMUSG00000026698.8	Pigc	-7.63668	2.57907	0.00306621	0.0774616	phosphatidylinositol glycan anchor biosynthesis, class C
ENSMUSG00000031556.6	Tm2d2	-7.63298	2.5811	0.00310384	0.0774616	TM2 domain containing 2	only mouse
ENSMUSG00000038535.17	Zfp280d	-7.60293	2.57969	0.00320636	0.0774616	zinc finger protein 280D
ENSMUSG00000046731.4	Kctd11	-7.60074	2.57965	0.00321478	0.0774616	potassium channel tetramerisation domain containing 11
ENSMUSG00000062944.4	9130023H24Rik	-7.5995	2.58033	0.00322786	0.0774616	RIKEN cDNA 9130023H24 gene
ENSMUSG00000033147.16	Slc22a15	-7.59132	2.58043	0.00326221	0.0774616	solute carrier family 22 (organic anion/cation transporter), member 15
ENSMUSG00000026576.12	Atp1b1	-7.53955	2.58093	0.00348625	0.0804161	ATPase, Na+/K+ transporting, beta 1 polypeptide	only mouse
ENSMUSG00000002580.7	Mien1	-7.526	2.58182	0.00355691	0.080441	migration and invasion enhancer 1
ENSMUSG00000044708.5	Kcnj10	-7.51237	2.58292	0.00363195	0.080441	potassium inwardly-rectifying channel, subfamily J, member 10
ENSMUSG00000005299.6	Letm1	-7.50747	2.58287	0.00365339	0.080441	leucine zipper-EF-hand containing transmembrane protein 1	only mouse
ENSMUSG00000035215.8	Lsm7	-7.47743	2.58243	0.00378555	0.0818625	LSM7 homolog, U6 small nuclear RNA and mRNA degradation associated
ENSMUSG00000000384.15	Tbrg4	-7.46006	2.58236	0.00386648	0.0828727	transforming growth factor beta regulated gene 4	only mouse
ENSMUSG00000081992.1	Gm13408	-7.44445	2.58256	0.00394427	0.0837984	predicted gene 13408
ENSMUSG00000059970.6	Hspa2	-7.41949	2.58305	0.00407392	0.0840321	heat shock protein 2
ENSMUSG00000103995.1	5730488B01Rik	-7.41215	2.58319	0.00411278	0.0840321	RIKEN cDNA 5730488B01 gene
ENSMUSG00000034192.5	Lsm3	-7.41053	2.6459	0.00509826	0.0957208	LSM3 homolog, U6 small nuclear RNA and mRNA degradation associated
ENSMUSG00000010307.7	Tmem86a	-7.4095	2.58337	0.00412874	0.0840321	transmembrane protein 86A
ENSMUSG00000026924.17	Sec16a	-7.40225	2.58348	0.00416715	0.084107	SEC16 homolog A, endoplasmic reticulum export factor
ENSMUSG00000027011.14	Ube2e3	-7.39069	2.58369	0.00422956	0.0846611	ubiquitin-conjugating enzyme E2E 3
ENSMUSG00000021111.15	Papola	-7.33496	2.6148	0.00502903	0.0955656	poly (A) polymerase alpha	only mouse
ENSMUSG00000039182.5	AW209491	-7.27191	2.58622	0.00492668	0.0950916	expressed sequence AW209491
ENSMUSG00000102559.1	Gm37570	-7.27075	2.58703	0.00494696	0.0950916	predicted gene, 37570
ENSMUSG00000102336.1	Gm37233	-7.27003	2.58622	0.00493779	0.0950916	predicted gene, 37233
ENSMUSG00000074238.6	Ap1ar	-7.26244	2.63714	0.00588876	0.106437	adaptor-related protein complex 1 associated regulatory protein	only mouse
ENSMUSG00000022639.14	Dubr	-7.25181	2.58643	0.00505054	0.0955656	Dppa2 upstream binding RNA
ENSMUSG00000032743.15	D430042O09Rik	-7.23482	2.58698	0.00516382	0.096206	Acts upstream of or within cerebrospinal fluid circulation
ENSMUSG00000062270.13	Morf4l1	-7.22803	2.58706	0.00520737	0.0962768	mortality factor 4 like 1	only mouse
ENSMUSG00000039485.7	Tspyl4	-7.19286	2.58768	0.00544163	0.0998456	TSPY-like 4 [
ENSMUSG00000027671.14	Actl6a	-7.18154	2.58869	0.00553375	0.100772	actin-like 6A
ENSMUSG00000034341.17	Wbp2	-7.17083	2.58818	0.0055951	NA	WW domain binding protein 2
ENSMUSG00000052271.7	Bhlha15	-7.07954	2.59149	0.00629804	NA	basic helix-loop-helix family, member a15
ENSMUSG00000036295.4	Lrrn3	-7.0728	2.59144	0.0063471	NA	leucine rich repeat protein 3, neuronal
ENSMUSG00000066637.1	Ttc32	-7.01641	2.5917	0.00678411	NA	tetratricopeptide repeat domain 32	only mouse
ENSMUSG00000031505.11	Carkd	-7.00092	2.59204	0.00691455	NA	Carbohydrate kinase domain containing protein
ENSMUSG00000050973.11	Gdpgp1	-6.9835	2.59297	0.00707597	NA	GDP-D-glucose phosphorylase 1
ENSMUSG00000083563.1	Gm13340	-6.97402	2.59286	0.00715149	NA	predicted gene 13340
ENSMUSG00000102919.1	Gm37726	-6.93344	2.5936	0.0075111	NA	predicted gene, 37726
ENSMUSG00000024414.13	Mrpl27	-6.91761	2.59566	0.00769727	NA	mitochondrial ribosomal protein L27
ENSMUSG00000029462.18	Vps29	-6.91691	2.59408	0.00766637	NA	VPS29 retromer complex component
ENSMUSG00000038290.15	Smg6	-6.91168	2.59439	0.00771971	NA	SMG6 nonsense mediated mRNA decay factor	only mouse
ENSMUSG00000013622.15	Atraid	-6.83949	2.59592	0.0084209	NA	all-trans retinoic acid induced differentiation factor
ENSMUSG00000017146.12	Brca1	-6.81705	2.5979	0.00868874	NA	breast cancer 1, early onset	human only
ENSMUSG00000035649.17	Zcchc7	-6.80015	2.59724	0.00883897	NA	zinc finger, CCHC domain containing 7
ENSMUSG00000103320.1	Gm37403	-6.79406	2.59744	0.00890511	NA	predicted gene, 37403
ENSMUSG00000097743.1	Gm16973	-6.7927	2.59727	0.00891424	NA	predicted gene, 16973
ENSMUSG00000032353.8	Tmed3	-6.77005	2.59993	0.00921608	NA	transmembrane p24 trafficking protein 3
ENSMUSG00000105692.1	Gm43737	-6.76856	2.59774	0.00917252	NA	predicted gene 43737
ENSMUSG00000049939.6	Lrrc4	-6.75745	2.59906	0.00932337	NA	leucine rich repeat containing 4	only mouse
ENSMUSG00000042854.9	Trp53rkb	-6.72593	2.59864	0.00964637	NA	transformation related protein 53 regulating kinase B
ENSMUSG00000031568.16	Rwdd4a	-6.71722	2.60687	0.00997391	NA	RWD domain containing 4A
Upregulate
ENSMUSG00000028999.15	Rint1	6.73776	2.59967	0.00954813	NA	RAD50 interactor 1
ENSMUSG00000021109.13	Hif1a	6.7451	2.60006	0.00948085	NA	hypoxia inducible factor 1, alpha subunit	human only
ENSMUSG00000048696.10	Mex3d	6.7498	2.60038	0.00943984	NA	mex3 RNA binding family member D	only mouse
ENSMUSG00000054723.5	Vmac	6.76413	2.59978	0.0092732	NA	vimentin-type intermediate filament associated coiled-coil protein
ENSMUSG00000008318.10	Relt	6.78906	2.6003	0.00903089	NA	RELT tumor necrosis factor receptor
ENSMUSG00000034432.11	Cops8	6.82578	2.59848	0.0086184	NA	COP9 signalosome subunit 8
ENSMUSG00000079480.3	Pin4	6.90308	2.59722	0.00786353	NA	protein (peptidyl-prolyl cis/trans isomerase) NIMA-interacting, 4 (parvulin)
ENSMUSG00000027465.13	Tbc1d20	6.99031	2.59586	0.00708396	NA	TBC1 domain family, member 20	only mouse
ENSMUSG00000051550.10	Zfp579	7.05001	2.5948	0.00658822	NA	zinc finger protein 579
ENSMUSG00000031792.14	Usb1	7.05479	2.59459	0.00654721	NA	U6 snRNA biogenesis 1	only mouse
ENSMUSG00000015880.13	Ncapg	7.06285	2.59509	0.00649638	NA	non-SMC condensin I complex, subunit G	only mouse
ENSMUSG00000031666.15	Rbl2	7.17606	2.59167	0.00562471	NA	RB transcriptional corepressor like 2
ENSMUSG00000032059.13	Alg9	7.18117	2.59156	0.00558866	NA	asparagine-linked glycosylation 9 (alpha 1,2 mannosyltransferase)
ENSMUSG00000042744.16	Gm15800	7.18527	2.59146	0.00555973	NA	HECT Domain E3 Ubiquitin Protein Ligase 4
ENSMUSG00000078440.9	Dohh	7.1905	2.65278	0.00671713	0.12051	deoxyhypusine hydroxylase/monooxygenase
ENSMUSG00000045282.7	Tmem86b	7.20093	2.59117	0.00545216	NA	transmembrane protein 86B	only mouse
ENSMUSG00000037499.9	Nenf	7.24221	2.5902	0.00517389	NA	neuron derived neurotrophic factor	only mouse
ENSMUSG00000079017.3	Ifi27l2a	7.24513	2.59358	0.00521435	NA	interferon, alpha-inducible protein 27 like 2A
ENSMUSG00000000168.9	Dlat	7.29489	2.58948	0.00484554	0.0950916	dihydrolipoamide S-acetyltransferase (E2 component of pyruvate dehydrogenase complex)	only mouse
ENSMUSG00000027639.16	Samhd1	7.3081	2.58882	0.00475848	0.0944675	SAM domain and HD domain, 1
ENSMUSG00000072437.3	Nanos1	7.43379	2.58616	0.00404725	0.0840321	nanos C2HC-type zinc finger 1	only mouse
ENSMUSG00000002147.18	Stat6	7.50895	2.60838	0.0039922	0.0840321	signal transducer and activator of transcription 6	human only
ENSMUSG00000033355.6	Rtp4	7.51257	2.58722	0.00368749	0.0804604	receptor transporter protein 4
ENSMUSG00000033735.9	Spr	7.52169	2.58472	0.00361354	0.080441	sepiapterin reductase
ENSMUSG00000027288.16	Zfp106	7.55874	2.59749	0.00361408	0.080441	zinc finger protein 106	only mouse
ENSMUSG00000027999.15	Pla2g12a	7.57601	2.58339	0.00336156	0.0790457	phospholipase A2, group XIIA
ENSMUSG00000029484.12	Anxa3	7.61088	2.58273	0.0032105	0.0774616	annexin A3	only mouse
ENSMUSG00000029439.14	Sfswap	7.61399	2.5868	0.00324633	0.0774616	splicing factor SWAP
ENSMUSG00000015839.6	Nfe2l2	7.63	2.58282	0.00313542	0.0774616	nuclear factor, erythroid derived 2, like 2	mouse+human
ENSMUSG00000028452.7	Vcp	7.63864	2.58333	0.00310751	0.0774616	valosin containing protein	only mouse
ENSMUSG00000017861.11	Mybl2	7.66339	2.58198	0.00299716	0.0774616	myeloblastosis oncogene-like 2
ENSMUSG00000043962.16	Thrap3	7.67226	2.58177	0.00296153	0.0774616	thyroid hormone receptor associated protein 3	mouse+human
ENSMUSG00000026317.7	Cln8	7.7334	2.5808	0.00273086	0.0774616	CLN8 transmembrane ER and ERGIC protein
ENSMUSG00000075602.10	Ly6a	7.75314	2.58087	0.00266384	0.0774616	lymphocyte antigen 6 complex, locus A
ENSMUSG00000005686.16	Ampd3	7.87079	2.57952	0.00227879	0.0707593	adenosine monophosphate deaminase 3
ENSMUSG00000023104.9	Rfc2	7.89079	2.57795	0.00220686	0.0694157	replication factor C (activator 1) 2	only mouse
ENSMUSG00000072612.2	Gm10382	7.92098	2.58128	0.00215048	0.0690878	predicted gene 10382
ENSMUSG00000024732.7	Ccdc86	7.94211	2.57685	0.00205544	0.0690878	coiled-coil domain containing 86	only mouse
ENSMUSG00000037759.5	Ptger2	7.94251	2.57704	0.00205599	0.0690878	prostaglandin E receptor 2 (subtype EP2)
ENSMUSG00000010095.13	Slc3a2	7.94869	2.57856	0.00205197	0.0690878	solute carrier family 3
ENSMUSG00000096336.2	Igkv1-135	7.95046	2.57997	0.00205886	0.0690878	immunoglobulin kappa variable 1-135
ENSMUSG00000030042.15	Pole4	8.05235	2.58508	0.0018399	0.0665109	polymerase (DNA-directed), epsilon 4 (p12 subunit)
ENSMUSG00000017561.16	Crlf3	8.12181	2.57386	0.00160226	0.0636174	cytokine receptor-like factor 3	only mouse
ENSMUSG00000026031.15	Cflar	8.12803	2.57556	0.00160045	0.0636174	CASP8 and FADD-like apoptosis regulator
ENSMUSG00000016534.15	Lamp2	8.14217	2.57283	0.00155254	0.0636174	lysosomal-associated membrane protein 2
ENSMUSG00000045932.12	Ifit2	8.19414	2.57016	0.00143168	0.0608337	interferon-induced protein with tetratricopeptide repeats 2
ENSMUSG00000057667.7	Bloc1s3	8.20659	2.56988	0.00140619	0.0608179	biogenesis of lysosomal organelles complex-1, subunit 3	only mouse
ENSMUSG00000105703.1	Gm43305	8.24458	2.56796	0.00132479	0.0583391	predicted gene 43305
ENSMUSG00000022338.6	Eny2	8.25164	2.5671	0.00130727	0.0583391	ENY2 transcription and export complex 2 subunit	only mouse
ENSMUSG00000034345.14	Gtf2h5	8.30934	2.56413	0.00119276	0.0580565	general transcription factor IIH, polypeptide 5
ENSMUSG00000034459.8	Ifit1	8.32663	2.57056	0.00119852	0.0580565	interferon-induced protein with tetratricopeptide repeats 1	only mouse
ENSMUSG00000003545.3	Fosb	8.32808	2.56464	0.00116519	0.0580565	FBJ osteosarcoma oncogene B	only mouse
ENSMUSG00000025915.14	Sgk3	8.36565	2.56131	0.00109016	0.0571067	serum/glucocorticoid regulated kinase 3
ENSMUSG00000073616.10	Myeov2	8.38858	2.56014	0.00105062	0.0565468	Myeloma-Overexpressed Gene 2 Protein
ENSMUSG00000028923.14	Necap2	8.50145	2.5546	0.000875055	0.0529846	NECAP endocytosis associated 2
ENSMUSG00000042229.9	Rabif	8.56564	2.55157	0.000787899	0.0502182	RAB interacting factor	only mouse
ENSMUSG00000104608.1	Gm44390	8.63635	2.54857	0.00070224	0.0490191
ENSMUSG00000093861.2	Igkv1-110	8.73323	2.5434	0.000595425	0.0450662	immunoglobulin kappa variable 1-110
ENSMUSG00000006360.11	Crip1	8.94558	2.53437	0.000416019	0.0387538	cysteine-rich protein 1 (intestinal)
ENSMUSG00000038717.7	Atp5l	9.21814	2.52147	0.000256321	0.0315156	ATP synthase, H+ transporting, mitochondrial F0 complex, subunit G
ENSMUSG00000039515.11	Ppp2r4	9.54944	2.5073	0.000139725	0.0260318	Serine/threonine-protein phosphatase 2A activator
ENSMUSG00000051413.17	Plagl2	9.69171	2.50149	0.000106902	0.0235378	pleiomorphic adenoma gene-like 2	only mouse
ENSMUSG00000041841.7	Rpl37	9.96761	2.49052	6.27527e-05	0.0168875	ribosomal protein L37
ENSMUSG00000040713.12	Creg1	10.3608	2.47565	2.85054e-05	0.00986288	cellular repressor of E1A-stimulated genes 1	only mouse
ENSMUSG00000067149.6	Jchain	10.3975	2.47696	2.69658e-05	0.00986288	immunoglobulin joining chain
ENSMUSG00000064354.1	mt-Co2	10.4142	2.47379	2.55598e-05	0.00986288	mitochondrially encoded cytochrome c oxidase II
ENSMUSG00000042066.15	Tmcc2	10.6422	2.46559	1.58669e-05	0.00986288	transmembrane and coiled-coil domains 2
ENSMUSG00000091405.2	Hist2h4	10.9928	2.45336	7.4392e-06	0.00900887	H4 clustered histone 14
ENSMUSG00000092837.1	Rpph1	11.0807	2.45041	6.12587e-06	0.00900887	ribonuclease P RNA component H1
